# Supplementary material for: Identification of a metabolism-linked genomic signature for prognosis and immunotherapeutic efficiency in metastatic skin cutaneous melanoma
Source: Medicine (Baltimore). 2024 Jun 7;103(23):e38347. doi: 10.1097/MD.0000000000038347 (PMC11155616; doi:10.1097/MD.0000000000038347)
Supplement: Supplementary file 2 [file medi-103-e38347-s002.xlsx]

## Sheet: 附表1_TCGA mRNA差异分析结果
	logFC	AveExpr	t	P.Value	adj.P.Val	B
S100A7A	-5.20647	1.93819	-17.3549	1.7e-52	3.57e-48	108.524
S100A7	-6.58534	3.48056	-16.8933	2.25e-50	2.36e-46	103.698
KRT17	-6.125	6.85013	-16.8365	4.1e-50	2.86e-46	103.106
KLK5	-5.31601	2.38936	-16.3477	6.94e-48	3.63e-44	98.0341
CASP14	-5.78847	2.52261	-15.961	3.91e-46	1.64e-42	94.0495
KRT6B	-6.72155	5.11337	-15.8874	8.39e-46	2.93e-42	93.2942
WFDC5	-4.15483	1.56887	-15.8013	2.05e-45	5.92e-42	92.4121
KRTDAP	-5.61013	3.18462	-15.7918	2.26e-45	5.92e-42	92.3146
KRT75	-4.60987	2.0227	-15.7619	3.08e-45	7.17e-42	92.0084
LGALS7	-4.7714	2.2602	-15.7296	4.31e-45	9.01e-42	91.6781
C7	4.78951	8.00658	15.6628	8.59e-45	1.63e-41	90.9961
KRT14	-7.095	6.42296	-15.6373	1.12e-44	1.95e-41	90.7357
IGFL1	-4.13839	1.45463	-15.3737	1.69e-43	2.63e-40	88.0525
CALML5	-5.88251	2.63305	-15.3695	1.76e-43	2.63e-40	88.0094
KRT6C	-6.74689	3.6907	-15.3519	2.11e-43	2.95e-40	87.8308
KRT16	-7.04787	5.03932	-15.1926	1.08e-42	1.41e-39	86.2178
WFDC12	-3.71825	1.28848	-15.1239	2.18e-42	2.69e-39	85.523
LCE3E	-3.7284	1.16627	-15.053	4.5e-42	5.23e-39	84.8077
ANXA8	-3.89871	2.01719	-15.0447	4.9e-42	5.39e-39	84.7245
LCE3D	-4.3434	1.64769	-15.0248	6e-42	6.27e-39	84.5241
MIR205HG	-4.33869	2.12364	-14.973	1.02e-41	1.01e-38	84.0027
FAM83C	-4.26139	2.01542	-14.8417	3.86e-41	3.67e-38	82.6832
IVL	-5.37144	3.13663	-14.6857	1.88e-40	1.67e-37	81.1212
SPRR1B	-6.01087	3.25726	-14.6838	1.91e-40	1.67e-37	81.103
SERPINB4	-4.40235	2.22495	-14.5882	5.02e-40	4.2e-37	80.149
FAM25A	-3.39477	1.19915	-14.5731	5.85e-40	4.7e-37	79.9982
KLK8	-4.24854	2.0319	-14.5373	8.38e-40	6.5e-37	79.6418
KLK7	-4.91036	2.48	-14.5022	1.19e-39	8.93e-37	79.2919
CALML3	-5.62578	2.96374	-14.4556	1.91e-39	1.38e-36	78.8294
DSG1	-5.22715	3.18101	-14.3357	6.36e-39	4.43e-36	77.6398
DEFB4A	-2.49116	0.757838	-14.2999	9.1e-39	6.14e-36	77.2853
PGLYRP3	-3.38611	1.29518	-14.2749	1.17e-38	7.51e-36	77.0386
SPRR2G	-4.79611	2.15454	-14.2725	1.2e-38	7.51e-36	77.0152
PGLYRP4	-3.27857	1.52838	-14.2705	1.22e-38	7.51e-36	76.9952
SFN	-5.15803	6.01375	-14.2048	2.35e-38	1.41e-35	76.3463
PI3	-4.96955	4.82999	-14.1833	2.92e-38	1.67e-35	76.1338
ANXA8L1	-3.48862	2.22164	-14.1822	2.95e-38	1.67e-35	76.123
SBSN	-4.87574	5.36223	-14.1573	3.78e-38	2.08e-35	75.8774
LY6D	-5.06314	3.01543	-14.1414	4.43e-38	2.38e-35	75.7215
SERPINB5	-5.0389	3.14255	-14.125	5.22e-38	2.69e-35	75.5594
KRT16P3	-1.99466	0.626754	-14.1239	5.28e-38	2.69e-35	75.5485
C10orf99	-4.06741	1.77766	-14.1208	5.44e-38	2.71e-35	75.5186
CARD18	-2.72664	0.886668	-14.0132	1.59e-37	7.73e-35	74.4605
AKR1B15	-2.63232	1.44212	-13.983	2.14e-37	1.02e-34	74.1647
LINC01527	-2.7557	0.878972	-13.9558	2.81e-37	1.31e-34	73.8976
CLCA2	-4.10249	4.82221	-13.9481	3.03e-37	1.38e-34	73.8225
SERPINB3	-4.68147	2.61456	-13.9231	3.88e-37	1.73e-34	73.578
FAM83A	-4.10475	2.87942	-13.9206	3.98e-37	1.73e-34	73.5535
CLEC2A	-1.661	0.594126	-13.8896	5.41e-37	2.31e-34	73.2498
PLA2G4E	-3.92784	2.26077	-13.8201	1.07e-36	4.5e-34	72.5708
KRT6A	-6.90636	5.65893	-13.7615	1.92e-36	7.86e-34	71.9996
S100A14	-4.38291	4.82848	-13.7536	2.07e-36	8.34e-34	71.9225
KRT42P	-2.16472	0.934202	-13.6499	5.74e-36	2.27e-33	70.9151
CDSN	-3.23452	1.33219	-13.62	7.71e-36	2.99e-33	70.6241
KPRP	-4.10296	1.75634	-13.5762	1.18e-35	4.51e-33	70.2005
S100A2	-3.33129	7.56112	-13.5081	2.31e-35	8.62e-33	69.5416
KRT5	-6.14945	6.78583	-13.4494	4.1e-35	1.5e-32	68.9747
KRT1	-5.99199	3.79485	-13.4388	4.54e-35	1.64e-32	68.8725
C1orf68	-3.20279	1.00902	-13.3872	7.51e-35	2.66e-32	68.3756
CRCT1	-3.68672	1.55658	-13.3419	1.17e-34	4.07e-32	67.9396
CBLC	-3.40241	2.08099	-13.3241	1.39e-34	4.76e-32	67.7688
SDR9C7	-3.30879	1.87543	-13.2758	2.22e-34	7.49e-32	67.3052
PICSAR	-2.40681	1.39532	-13.2641	2.49e-34	8.26e-32	67.1932
TRIM29	-4.91813	4.82042	-13.2516	2.81e-34	9.18e-32	67.0736
GPR87	-3.24696	1.78678	-13.2144	4.03e-34	1.3e-31	66.7171
MUCL1	-3.54012	1.87628	-13.0812	1.46e-33	4.63e-31	65.4449
SPRR1A	-4.77127	2.66211	-13.0782	1.5e-33	4.69e-31	65.417
SERPINB13	-4.0008	2.23909	-13.0453	2.06e-33	6.35e-31	65.1036
CWH43	-3.59521	1.82991	-13.0406	2.16e-33	6.55e-31	65.0585
LCE2B	-3.18	0.894636	-13.0095	2.91e-33	8.7e-31	64.763
LY6G6C	-3.68392	2.13765	-12.9932	3.4e-33	1e-30	64.6086
SPRR2E	-4.89208	2.75765	-12.9449	5.42e-33	1.57e-30	64.1502
FOXN1	-3.20216	1.61052	-12.9284	6.35e-33	1.82e-30	63.9936
IL36G	-2.76964	1.58541	-12.8992	8.39e-33	2.37e-30	63.7178
C19orf33	-2.89169	3.59741	-12.8824	9.86e-33	2.75e-30	63.5581
LCE2C	-3.03544	0.897777	-12.8663	1.15e-32	3.17e-30	63.4066
UNC93A	-2.55265	0.914934	-12.825	1.71e-32	4.64e-30	63.0162
CERS3	-3.51013	3.18912	-12.8131	1.91e-32	5.13e-30	62.9036
DSG3	-4.78407	3.53974	-12.7968	2.24e-32	5.92e-30	62.7503
FAM83A.AS1	-2.10055	1.14533	-12.7804	2.62e-32	6.84e-30	62.5952
SPRR2A	-4.66698	2.82426	-12.7661	3e-32	7.74e-30	62.461
COL17A1	-4.14002	5.48961	-12.7602	3.17e-32	8.09e-30	62.4053
BPIFC	-2.94162	1.69819	-12.7483	3.55e-32	8.95e-30	62.2935
GJB5	-3.07697	2.90069	-12.72	4.65e-32	1.16e-29	62.0271
CAPNS2	-3.00285	2.88474	-12.7116	5.03e-32	1.24e-29	61.9486
PLA2G2F	-2.71213	1.31878	-12.7078	5.22e-32	1.26e-29	61.9127
PDZK1IP1	-3.82921	3.23575	-12.7071	5.25e-32	1.26e-29	61.9063
RAB25	-3.77545	3.58415	-12.7063	5.3e-32	1.26e-29	61.8981
AKR1B10	-3.71102	2.89081	-12.691	6.12e-32	1.44e-29	61.7551
LCE2D	-2.68124	0.758942	-12.6591	8.3e-32	1.93e-29	61.455
KLK11	-3.98591	2.4049	-12.6511	8.95e-32	2.06e-29	61.3804
SPRR4	-2.70009	0.843509	-12.6263	1.13e-31	2.58e-29	61.1477
OTOP3	-2.11396	0.757909	-12.6178	1.23e-31	2.76e-29	61.0686
RNASE7	-2.84717	2.05303	-12.6032	1.41e-31	3.14e-29	60.9322
LCE1C	-3.42272	1.46434	-12.5531	2.27e-31	4.99e-29	60.4631
DEFB1	-3.24788	2.82211	-12.5376	2.62e-31	5.72e-29	60.3188
LINC01235	2.34948	5.38629	12.5342	2.71e-31	5.84e-29	60.2866
PKP1	-4.49769	6.16525	-12.5055	3.55e-31	7.59e-29	60.019
LOR	-3.973	1.74167	-12.4719	4.88e-31	1.03e-28	59.7064
IRX4	-2.75001	1.87893	-12.446	6.23e-31	1.3e-28	59.465
PLA2G4D	-3.30498	1.96138	-12.4156	8.29e-31	1.71e-28	59.1824
SPRR2B	-3.33176	1.48634	-12.4147	8.36e-31	1.71e-28	59.1749
LCE6A	-2.69028	0.793782	-12.3753	1.21e-30	2.46e-28	58.8087
LYPD3	-2.93826	7.48719	-12.3701	1.27e-30	2.56e-28	58.7601
KRT77	-3.06277	1.23682	-12.3687	1.29e-30	2.57e-28	58.7478
GPX2	-2.4972	3.73354	-12.3432	1.64e-30	3.23e-28	58.511
TMEM40	-3.32381	2.86218	-12.3156	2.12e-30	4.15e-28	58.2558
PSAPL1	-3.16763	1.23874	-12.2701	3.24e-30	6.29e-28	57.8354
FGFBP1	-4.02368	2.44649	-12.2274	4.84e-30	9.29e-28	57.4412
LCE1B	-3.04947	1.33425	-12.2212	5.13e-30	9.75e-28	57.3841
DSC3	-4.59997	4.13459	-12.1859	7.12e-30	1.34e-27	57.0595
CNFN	-2.84437	6.21172	-12.1556	9.45e-30	1.77e-27	56.7803
IL1F10	-1.55458	0.481491	-12.1536	9.62e-30	1.78e-27	56.7623
KLK9	-1.16667	0.315859	-12.1154	1.37e-29	2.52e-27	56.4115
KLK10	-3.894	4.1072	-12.0991	1.6e-29	2.91e-27	56.2621
EPGN	-2.59155	1.5349	-12.0393	2.78e-29	5.02e-27	55.7147
TP53AIP1	-2.56948	2.77029	-12.0194	3.34e-29	5.98e-27	55.5327
MMP27	-1.7173	1.09854	-12.0062	3.78e-29	6.7e-27	55.4123
ABCA12	-2.89985	4.1858	-11.8928	1.08e-28	1.89e-26	54.3793
PLA2G4F	-3.52831	2.62119	-11.8771	1.24e-28	2.17e-26	54.2368
TENM2	-2.98374	4.27233	-11.8581	1.48e-28	2.56e-26	54.0647
SLURP1	-3.2423	1.42925	-11.8249	2.01e-28	3.44e-26	53.764
LCE1F	-2.96889	1.16083	-11.8112	2.28e-28	3.87e-26	53.6398
MAB21L4	-3.34356	2.10196	-11.8055	2.4e-28	4.05e-26	53.5879
LCE3A	-2.35762	0.727494	-11.6735	8.02e-28	1.34e-25	52.3973
ADGRF4	-2.89064	2.06215	-11.6713	8.18e-28	1.35e-25	52.3773
TGM1	-2.77499	5.4989	-11.6712	8.19e-28	1.35e-25	52.3766
PROM2	-2.93177	5.04979	-11.6067	1.47e-27	2.41e-25	51.7973
IL36RN	-3.56759	2.60552	-11.5999	1.57e-27	2.54e-25	51.7365
KRT10	-2.24613	10.9188	-11.5506	2.45e-27	3.94e-25	51.2953
IL20RB	-2.00325	5.56476	-11.5096	3.55e-27	5.68e-25	50.9288
MMP3	-3.60066	4.64863	-11.5003	3.86e-27	6.12e-25	50.8462
EPN3	-2.61677	3.57111	-11.4622	5.45e-27	8.57e-25	50.507
S100A8	-3.49773	8.11284	-11.4426	6.51e-27	1.02e-24	50.332
SULT2B1	-2.72866	5.0664	-11.3585	1.39e-26	2.15e-24	49.5855
SLPI	-3.64536	4.97632	-11.3263	1.85e-26	2.85e-24	49.3007
GRHL2	-2.97849	2.38554	-11.3116	2.11e-26	3.23e-24	49.1707
SLC6A14	-2.94856	1.87576	-11.3035	2.27e-26	3.44e-24	49.099
PSORS1C2	-2.55867	2.89087	-11.2911	2.54e-26	3.82e-24	48.9903
DSC1	-3.45379	2.16785	-11.2822	2.75e-26	4.1e-24	48.9116
LCE1E	-2.04445	0.781579	-11.2663	3.16e-26	4.7e-24	48.7716
LINC02560	-2.20258	1.58121	-11.258	3.41e-26	5.03e-24	48.6977
GGT6	-2.9241	2.25445	-11.1945	6.01e-26	8.79e-24	48.139
TMPRSS11D	-2.88532	2.14438	-11.1859	6.48e-26	9.42e-24	48.0642
GJB3	-3.17401	3.52314	-11.1689	7.55e-26	1.09e-23	47.9146
BNIPL	-2.17545	4.81706	-11.1517	8.8e-26	1.26e-23	47.7635
CYSRT1	-1.73665	5.74476	-11.1487	9.03e-26	1.29e-23	47.7376
FLG2	-3.65066	2.83167	-11.1098	1.28e-25	1.8e-23	47.3973
ALOX12B	-2.93992	3.08047	-11.0735	1.76e-25	2.47e-23	47.0799
HAL	-2.64121	3.23212	-11.0343	2.49e-25	3.47e-23	46.7378
IGFL3	-2.14896	1.17601	-11.0319	2.54e-25	3.52e-23	46.7174
SERPINB12	-2.38692	0.986406	-11.0217	2.78e-25	3.83e-23	46.6284
GJB4	-2.1952	1.33906	-10.9764	4.15e-25	5.67e-23	46.2347
RHOV	-2.54521	4.57678	-10.958	4.88e-25	6.62e-23	46.0747
SLC39A2	-2.59344	2.46915	-10.9458	5.43e-25	7.33e-23	45.9686
NECTIN4	-2.40595	5.48345	-10.9024	7.95e-25	1.07e-22	45.5929
LCE1A	-2.89855	1.28674	-10.8938	8.57e-25	1.14e-22	45.5183
KRT34	-2.00197	1.04281	-10.8682	1.07e-24	1.42e-22	45.2977
DNAJC5B	2.30931	4.73895	10.8604	1.15e-24	1.51e-22	45.2301
RAET1L	-2.07331	1.06374	-10.8517	1.24e-24	1.62e-22	45.155
TNS4	-3.00196	4.65971	-10.8036	1.89e-24	2.45e-22	44.741
SPRR2D	-3.87434	3.75674	-10.7019	4.57e-24	5.9e-22	43.8688
FADS6	-2.06418	1.23042	-10.6786	5.59e-24	7.18e-22	43.6694
ADAMTSL3	2.04232	6.12647	10.6649	6.3e-24	8.04e-22	43.5525
RNF222	-2.15962	1.6752	-10.625	8.89e-24	1.13e-21	43.2124
SDR16C5	-2.95576	2.65377	-10.603	1.08e-23	1.36e-21	43.0249
PLA2G3	-2.57181	1.54518	-10.5519	1.67e-23	2.09e-21	42.5906
PRSS3	-3.04555	2.79576	-10.5233	2.14e-23	2.66e-21	42.3484
A2ML1	-3.26136	4.4813	-10.4942	2.74e-23	3.4e-21	42.1026
CD164L2	-2.32304	1.74315	-10.4844	2.98e-23	3.67e-21	42.02
AADACL2	-2.15983	1.05629	-10.4559	3.81e-23	4.66e-21	41.7788
SLC15A1	-2.47884	2.28321	-10.4414	4.31e-23	5.24e-21	41.6571
S100A9	-2.66432	9.7413	-10.4341	4.59e-23	5.55e-21	41.5955
ASPRV1	-2.25047	6.60243	-10.4329	4.64e-23	5.58e-21	41.5851
PNPLA1	-2.00663	2.22935	-10.4235	5.03e-23	6.01e-21	41.5057
NCCRP1	-3.06864	5.90519	-10.4111	5.59e-23	6.64e-21	41.4017
RPTN	-2.72674	1.37415	-10.3775	7.44e-23	8.79e-21	41.1195
FOXQ1	-2.34367	2.45273	-10.362	8.49e-23	9.97e-21	40.9897
ESRP2	-2.30933	4.64792	-10.3562	8.92e-23	1.04e-20	40.9404
DUOXA1	-2.9514	3.86186	-10.3308	1.11e-22	1.29e-20	40.728
OVOL1	-2.74343	3.48727	-10.3295	1.12e-22	1.29e-20	40.7173
LIPK	-1.55345	0.632059	-10.2867	1.61e-22	1.85e-20	40.3593
TACSTD2	-2.82857	6.13277	-10.2594	2.03e-22	2.32e-20	40.1314
SERPINA12	-2.68927	2.38307	-10.1995	3.36e-22	3.82e-20	39.6337
OVOL2	-1.85594	1.33062	-10.1933	3.54e-22	4e-20	39.5824
PRSS8	-2.89966	4.04318	-10.1918	3.59e-22	4.03e-20	39.5697
HS3ST6	-1.96127	1.04507	-10.1823	3.88e-22	4.35e-20	39.4911
KLK13	-3.10077	3.73188	-10.1618	4.62e-22	5.14e-20	39.3204
KRT9	-2.25807	1.22243	-10.1445	5.34e-22	5.91e-20	39.1776
OTOP2	-1.22877	0.666886	-10.1417	5.47e-22	6.02e-20	39.1546
DMKN	-3.04756	9.45	-10.1173	6.71e-22	7.35e-20	38.953
OR7E91P	-1.17787	0.477256	-10.1154	6.82e-22	7.43e-20	38.9368
ZNF750	-2.83091	3.63084	-10.1081	7.25e-22	7.86e-20	38.8771
TMPRSS4	-2.7234	2.77469	-10.1038	7.51e-22	8.1e-20	38.8417
HEPHL1	-2.44891	3.00409	-10.093	8.23e-22	8.83e-20	38.7519
TMEM184A	-2.33722	3.79903	-10.0895	8.47e-22	9.04e-20	38.7233
NEU2	-1.33171	0.458719	-10.0576	1.11e-21	1.17e-19	38.4609
ARG1	-2.24203	3.22302	-10.0549	1.13e-21	1.2e-19	38.4386
EVPL	-3.3037	5.42867	-10.0532	1.15e-21	1.21e-19	38.4244
C1orf210	-1.95363	1.70419	-10.0483	1.2e-21	1.25e-19	38.3844
CYP4F22	-2.56319	3.30522	-10.0388	1.29e-21	1.35e-19	38.3059
TMEM45B	-1.82177	4.54374	-10.0279	1.42e-21	1.47e-19	38.2162
RNF223	-1.76291	1.237	-9.98826	1.97e-21	2.03e-19	37.8913
KRT78	-3.17006	2.46161	-9.97529	2.2e-21	2.25e-19	37.7851
SLC6A2	-1.52279	0.914398	-9.96622	2.37e-21	2.42e-19	37.7109
CD1D	1.58885	6.47521	9.94485	2.83e-21	2.87e-19	37.5362
CRYBG2	-2.29117	4.1512	-9.9361	3.04e-21	3.07e-19	37.4647
PAX1	-2.09533	2.07312	-9.9356	3.05e-21	3.07e-19	37.4607
PRSS27	-1.47674	6.60874	-9.92733	3.27e-21	3.27e-19	37.3931
RNF225	-1.46842	0.725207	-9.89844	4.15e-21	4.14e-19	37.1577
SH3RF2	-2.61205	4.16764	-9.88	4.84e-21	4.8e-19	37.0076
CRABP2	-2.20066	8.59821	-9.84775	6.31e-21	6.23e-19	36.7455
UGT1A7	-1.51941	0.654746	-9.816	8.2e-21	8.06e-19	36.4881
CR1	2.19139	6.36476	9.7686	1.21e-20	1.18e-18	36.1048
CST6	-2.72208	3.24115	-9.76254	1.27e-20	1.24e-18	36.0559
PKP3	-3.11105	5.81646	-9.75618	1.34e-20	1.3e-18	36.0045
S100A12	-2.07681	2.40142	-9.75456	1.36e-20	1.31e-18	35.9915
SHISA3	2.72425	3.29842	9.69611	2.19e-20	2.1e-18	35.5209
LINC02159	-1.42278	0.893068	-9.68617	2.38e-20	2.27e-18	35.4412
CHP2	-2.15548	1.37274	-9.64655	3.28e-20	3.12e-18	35.1235
GSDMC	-2.12553	3.89536	-9.6287	3.79e-20	3.59e-18	34.9806
AP1M2	-2.47753	3.38754	-9.61232	4.33e-20	4.08e-18	34.8497
SLC8A1	1.65818	7.97301	9.59879	4.84e-20	4.54e-18	34.7417
TNFSF11	2.33173	4.39245	9.57529	5.85e-20	5.46e-18	34.5543
EBF2	1.731	5.91805	9.55955	6.65e-20	6.18e-18	34.429
CLIC5	1.47263	6.74701	9.53078	8.38e-20	7.76e-18	34.2002
CNGB1	-1.77156	1.98859	-9.52223	8.98e-20	8.28e-18	34.1324
EPPK1	-2.45311	3.8156	-9.49199	1.15e-19	1.05e-17	33.8926
MIR200CHG	-1.3586	0.682362	-9.47601	1.3e-19	1.19e-17	33.7661
KLK12	-2.19666	1.30451	-9.4689	1.38e-19	1.26e-17	33.7099
FAM83B	-2.51375	2.15237	-9.41211	2.18e-19	1.97e-17	33.2617
WNT3A	-1.4032	1.43403	-9.37644	2.9e-19	2.61e-17	32.9812
KRT31	-1.9322	1.00992	-9.37519	2.92e-19	2.63e-17	32.9714
KRT15	-3.21539	4.43657	-9.35889	3.33e-19	2.98e-17	32.8435
LINC01343	-1.2907	0.939788	-9.3036	5.17e-19	4.6e-17	32.4105
TGM2	1.46794	11.7586	9.26765	6.88e-19	6.1e-17	32.1301
S100P	-2.05863	3.35966	-9.257	7.48e-19	6.61e-17	32.0471
APELA	-1.73769	1.39393	-9.24456	8.26e-19	7.26e-17	31.9503
FILIP1	1.26637	6.43113	9.21687	1.03e-18	9e-17	31.7351
GJB6	-3.82049	4.65329	-9.21561	1.04e-18	9.05e-17	31.7254
FABP5	-1.3837	10.4115	-9.20705	1.11e-18	9.64e-17	31.659
KRT2	-2.91761	2.37246	-9.20411	1.14e-18	9.83e-17	31.6362
BICDL2	-2.32903	3.46028	-9.20065	1.17e-18	1.01e-16	31.6093
LCE1D	-2.03079	1.01694	-9.18571	1.31e-18	1.13e-16	31.4936
DLX3	-2.31057	3.68962	-9.16616	1.53e-18	1.31e-16	31.3423
LCE2A	-2.85001	3.63936	-9.16115	1.59e-18	1.36e-16	31.3035
SPINK7	-2.00419	1.18062	-9.16032	1.6e-18	1.36e-16	31.2971
ALOXE3	-2.25667	3.03548	-9.15254	1.71e-18	1.44e-16	31.237
PYDC1	-1.6751	1.2217	-9.11129	2.36e-18	1.98e-16	30.9188
SLC47A2	-1.56664	3.38238	-9.05779	3.58e-18	3e-16	30.5077
SCNN1A	-2.04059	5.02204	-9.05569	3.64e-18	3.04e-16	30.4916
UCA1	-1.32703	1.02775	-9.04039	4.1e-18	3.41e-16	30.3743
B4GALNT2	-1.34986	0.815805	-9.02965	4.46e-18	3.69e-16	30.2921
LIFR	2.31106	8.15426	9.01542	4.98e-18	4.11e-16	30.1832
NLRP10	-1.59043	0.850138	-9.00295	5.49e-18	4.51e-16	30.088
USH1G	-2.03455	1.94857	-8.99745	5.73e-18	4.68e-16	30.046
KCNK7	-1.39971	4.52825	-8.9969	5.76e-18	4.69e-16	30.0418
C8orf74	-1.11887	0.527033	-8.98647	6.24e-18	5.06e-16	29.9623
LIPN	-1.52544	1.10787	-8.97537	6.8e-18	5.5e-16	29.8776
SCIMP	1.79914	7.44464	8.97443	6.85e-18	5.51e-16	29.8705
ACER1	-2.09544	1.9318	-8.95042	8.25e-18	6.62e-16	29.6876
KRT80	-2.61786	6.06021	-8.92071	1.04e-17	8.29e-16	29.462
TCEAL7	1.67458	3.687	8.91584	1.08e-17	8.58e-16	29.4251
RDH12	-2.04112	5.56047	-8.90865	1.14e-17	9.03e-16	29.3706
SOX15	-1.53233	5.62131	-8.89572	1.26e-17	9.94e-16	29.2726
CYP4F3	-1.66407	2.11121	-8.88871	1.33e-17	1.05e-15	29.2195
POF1B	-2.57739	2.78452	-8.83864	1.95e-17	1.53e-15	28.8413
CXCR4	1.45454	10.794	8.83037	2.08e-17	1.62e-15	28.779
MASP1	-2.09326	4.94651	-8.82354	2.19e-17	1.71e-15	28.7276
CAVIN2	1.63614	7.14321	8.8224	2.21e-17	1.71e-15	28.719
EPHX3	-2.05711	4.69168	-8.78152	3.02e-17	2.33e-15	28.4118
C1orf116	-2.1552	5.77731	-8.7449	4e-17	3.08e-15	28.1374
BEND4	2.06148	2.71873	8.72219	4.75e-17	3.64e-15	27.9677
MMP1	-2.80444	7.88408	-8.70795	5.3e-17	4.04e-15	27.8615
CPA4	-2.26506	5.21623	-8.70579	5.38e-17	4.1e-15	27.8453
SPINK5	-2.74466	6.13654	-8.69204	5.98e-17	4.53e-15	27.7429
PIK3CG	1.91843	7.04906	8.6884	6.14e-17	4.64e-15	27.7158
LOC101927189	-1.91625	1.91888	-8.67583	6.76e-17	5.09e-15	27.6223
RBBP8NL	-1.79337	1.52383	-8.6574	7.77e-17	5.83e-15	27.4853
SLC6A11	-2.40987	2.73006	-8.65255	8.06e-17	6.02e-15	27.4493
FETUB	-1.61182	1.36112	-8.64558	8.49e-17	6.33e-15	27.3975
ITGB6	-2.1214	3.65361	-8.6436	8.62e-17	6.4e-15	27.3829
C6orf15	-1.40315	0.781339	-8.6409	8.8e-17	6.51e-15	27.3628
C6orf132	-1.94459	5.81128	-8.63435	9.25e-17	6.81e-15	27.3143
SYT8	-1.90548	2.26448	-8.61966	1.03e-16	7.58e-15	27.2055
CLDN17	-1.15165	0.530788	-8.61505	1.07e-16	7.82e-15	27.1713
LYPD2	-1.77753	1.08286	-8.61183	1.1e-16	7.99e-15	27.1475
SLC1A6	-1.87503	1.85556	-8.59298	1.26e-16	9.17e-15	27.0082
FLT1	1.11484	10.3333	8.57191	1.48e-16	1.07e-14	26.8527
PPP2R2C	-2.57614	3.99026	-8.57163	1.48e-16	1.07e-14	26.8506
GRHL3	-2.06129	4.33528	-8.56477	1.56e-16	1.12e-14	26.8001
CYP2C18	-1.58831	1.16859	-8.56171	1.6e-16	1.14e-14	26.7775
SOX21	-1.90697	1.68359	-8.55455	1.69e-16	1.2e-14	26.7248
RAPGEFL1	-1.09874	8.37759	-8.55292	1.71e-16	1.21e-14	26.7128
IRX2	-2.57802	5.30989	-8.53375	1.97e-16	1.4e-14	26.5718
BBOX1	-2.37257	3.04018	-8.50774	2.39e-16	1.69e-14	26.3808
LOC100505664	-1.4737	1.25817	-8.4986	2.56e-16	1.8e-14	26.3138
SIGLEC7	1.51889	6.34396	8.4768	3.01e-16	2.12e-14	26.1543
ADGRF2	-1.27408	0.961438	-8.42427	4.45e-16	3.12e-14	25.771
CSTA	-2.0162	7.43011	-8.41855	4.65e-16	3.24e-14	25.7294
IL37	-1.55082	1.29333	-8.41794	4.67e-16	3.24e-14	25.7249
SLC5A1	-2.24468	2.61302	-8.41772	4.68e-16	3.24e-14	25.7233
CDK14	1.62027	9.05937	8.40044	5.31e-16	3.67e-14	25.5977
DUOX1	-1.8682	7.09376	-8.37852	6.25e-16	4.3e-14	25.4386
SDCBP2	-1.12497	7.05916	-8.37134	6.59e-16	4.52e-14	25.3865
FAM83F	-2.39121	3.95542	-8.35511	7.43e-16	5.08e-14	25.269
KCNJ8	1.13528	7.86753	8.33986	8.31e-16	5.67e-14	25.1588
PIK3AP1	1.4817	9.65343	8.29521	1.15e-15	7.84e-14	24.8367
SCEL	-2.62205	3.6461	-8.26108	1.48e-15	1e-13	24.5915
SLC18A3	-1.11938	0.64077	-8.23006	1.86e-15	1.25e-13	24.3692
CDA	-1.53103	5.78365	-8.2292	1.87e-15	1.26e-13	24.363
SLITRK4	1.7423	4.27073	8.22904	1.87e-15	1.26e-13	24.3619
JCHAIN	2.90094	9.73291	8.18962	2.5e-15	1.67e-13	24.0804
RAET1E	-1.74029	3.03946	-8.18055	2.67e-15	1.78e-13	24.0158
CR2	3.27151	4.65624	8.14137	3.54e-15	2.35e-13	23.7372
LINC00592	-1.09118	0.796905	-8.11336	4.34e-15	2.87e-13	23.5386
ESM1	1.69383	7.68602	8.11228	4.37e-15	2.89e-13	23.531
PTK6	-1.82176	6.74051	-8.09293	5.03e-15	3.31e-13	23.3942
POU2F3	-1.97547	2.64796	-8.08665	5.26e-15	3.45e-13	23.3498
ADGRF5	1.16031	9.62745	8.08608	5.28e-15	3.45e-13	23.3457
BNC1	-2.4003	3.84699	-8.08285	5.4e-15	3.52e-13	23.3229
NECTIN1	-1.02868	10.5549	-8.07128	5.87e-15	3.82e-13	23.2413
RBP5	1.65602	6.7032	8.06878	5.98e-15	3.87e-13	23.2237
PLA2G2D	2.94314	6.95175	8.0571	6.5e-15	4.2e-13	23.1414
TPRXL	-1.93143	3.85877	-8.04562	7.06e-15	4.55e-13	23.0606
TP63	-2.18817	5.86626	-8.03917	7.4e-15	4.75e-13	23.0152
SIGLEC11	1.7178	4.73455	8.02403	8.25e-15	5.28e-13	22.9089
ARSF	-1.33161	1.03357	-8.01527	8.78e-15	5.6e-13	22.8474
CYP1B1	1.61834	8.80729	8.00091	9.73e-15	6.19e-13	22.7467
TREX2	-1.26351	5.47689	-7.99943	9.83e-15	6.23e-13	22.7364
ST8SIA4	1.37811	8.6325	7.99754	9.97e-15	6.3e-13	22.7231
LINC01305	-1.15645	1.28561	-7.98216	1.11e-14	7.01e-13	22.6155
ADRA1A	1.38214	1.93408	7.98162	1.12e-14	7.02e-13	22.6118
WNT7A	-1.61694	1.91286	-7.96998	1.21e-14	7.6e-13	22.5304
SCN4A	1.57619	4.65378	7.96881	1.22e-14	7.64e-13	22.5222
DOCK11	1.31853	9.39079	7.96647	1.24e-14	7.75e-13	22.5059
ZFPM2	1.4212	6.66686	7.93769	1.53e-14	9.48e-13	22.3053
ADH1B	2.78292	4.24111	7.92508	1.67e-14	1.03e-12	22.2175
HYAL4	-1.21804	1.10012	-7.91045	1.85e-14	1.14e-12	22.1158
RARRES1	1.59818	8.34813	7.89996	2e-14	1.23e-12	22.043
UNC45B	1.09185	2.08553	7.89516	2.06e-14	1.27e-12	22.0097
AOC3	1.06942	9.00664	7.8845	2.23e-14	1.36e-12	21.9358
ABCC9	1.35605	7.60052	7.86726	2.51e-14	1.53e-12	21.8165
SPRR2F	-1.89491	1.44735	-7.86188	2.61e-14	1.59e-12	21.7793
KCNT2	1.70743	3.8602	7.86047	2.64e-14	1.6e-12	21.7695
KRT23	-2.332	4.00429	-7.84364	2.97e-14	1.8e-12	21.6534
FUT2	-1.07942	5.40431	-7.83527	3.15e-14	1.9e-12	21.5956
LILRB1	1.64744	8.09716	7.82717	3.34e-14	2e-12	21.5398
SPIC	1.42964	1.6157	7.8269	3.34e-14	2e-12	21.538
CEACAM19	-1.40728	6.04492	-7.82247	3.45e-14	2.06e-12	21.5074
THSD7B	1.54613	2.29959	7.81671	3.59e-14	2.14e-12	21.4678
FAM110C	-1.92747	3.61636	-7.81209	3.71e-14	2.2e-12	21.436
PCP4L1	-1.65387	2.38987	-7.8098	3.77e-14	2.23e-12	21.4202
LOC102724153	-0.893783	0.771496	-7.802	3.98e-14	2.35e-12	21.3667
SOWAHB	-1.44292	1.7244	-7.79961	4.05e-14	2.39e-12	21.3502
CAMK4	1.82953	7.41183	7.79492	4.18e-14	2.46e-12	21.318
KCNE3	1.06778	7.89753	7.79065	4.31e-14	2.53e-12	21.2887
CD300A	1.20654	8.53686	7.77374	4.85e-14	2.84e-12	21.1727
C12orf54	-1.04384	1.16438	-7.77017	4.97e-14	2.9e-12	21.1482
LOC101927972	-1.06178	0.838294	-7.76507	5.16e-14	3e-12	21.1133
KLK6	-3.03144	4.68383	-7.76469	5.17e-14	3e-12	21.1108
BCAT1	1.46956	8.86761	7.75465	5.54e-14	3.2e-12	21.0421
DPYD	1.51785	9.3206	7.75126	5.68e-14	3.27e-12	21.0189
MECOM	1.05814	7.41674	7.74949	5.75e-14	3.3e-12	21.0068
PRSS22	-2.01835	3.19423	-7.74241	6.04e-14	3.46e-12	20.9584
SLC40A1	1.55519	10.181	7.73609	6.31e-14	3.61e-12	20.9152
PDK4	1.92031	9.35883	7.72847	6.66e-14	3.79e-12	20.8632
SERPINB7	-2.44206	3.23855	-7.72827	6.67e-14	3.79e-12	20.8618
SUCNR1	1.57132	6.00855	7.72186	6.97e-14	3.95e-12	20.8181
TFPI	1.25978	8.8692	7.71564	7.28e-14	4.12e-12	20.7758
RAET1G	-1.35049	3.41166	-7.71096	7.52e-14	4.24e-12	20.7439
COL7A1	-1.71082	9.01837	-7.69245	8.55e-14	4.81e-12	20.6179
PLCL2	1.25634	8.05986	7.67664	9.54e-14	5.35e-12	20.5106
AZGP1P1	-1.16501	1.05065	-7.65642	1.1e-13	6.13e-12	20.3735
MYOM3	-1.46837	4.08826	-7.65641	1.1e-13	6.13e-12	20.3734
CD19	2.37811	5.49314	7.65417	1.11e-13	6.2e-12	20.3583
CD180	1.47028	7.79247	7.65206	1.13e-13	6.28e-12	20.344
ATP2C2	-1.40372	4.26972	-7.63436	1.28e-13	7.08e-12	20.2243
FAT2	-1.84891	7.11542	-7.6158	1.45e-13	8.02e-12	20.099
RSPO1	-1.57351	2.23093	-7.59991	1.62e-13	8.93e-12	19.9919
AMPD1	1.73612	2.65941	7.59434	1.68e-13	9.25e-12	19.9544
RAB39A	1.47051	4.52201	7.59122	1.72e-13	9.43e-12	19.9334
FGFR3	-1.80723	6.44166	-7.58499	1.8e-13	9.81e-12	19.8915
GPR174	1.9849	4.32814	7.58247	1.83e-13	9.96e-12	19.8746
MARCHF1	1.32798	8.4162	7.5672	2.03e-13	1.1e-11	19.772
LINC01638	1.18168	2.14889	7.56182	2.11e-13	1.14e-11	19.736
MGAT4A	0.99916	10.119	7.52261	2.75e-13	1.49e-11	19.4735
CKMT1B	-2.17504	3.95168	-7.52174	2.77e-13	1.49e-11	19.4677
CYSLTR1	1.32383	5.90573	7.51879	2.83e-13	1.52e-11	19.448
TCF23	1.18556	2.25343	7.5168	2.87e-13	1.53e-11	19.4347
PTPRO	1.34981	6.78611	7.5168	2.87e-13	1.53e-11	19.4347
HES2	-2.31829	5.40632	-7.51653	2.87e-13	1.53e-11	19.4329
GSDMA	-1.9032	4.87726	-7.5115	2.97e-13	1.58e-11	19.3993
ZBTB20	0.831313	5.87668	7.50822	3.04e-13	1.61e-11	19.3775
MMP10	-2.00748	3.29852	-7.50615	3.08e-13	1.63e-11	19.3637
CCDC102B	1.03837	7.57188	7.50253	3.16e-13	1.67e-11	19.3395
CD84	1.45995	9.05586	7.49987	3.22e-13	1.69e-11	19.3218
LOC100240735	1.41259	3.575	7.49717	3.28e-13	1.72e-11	19.3038
MAL2	-2.41068	4.66816	-7.49514	3.32e-13	1.74e-11	19.2902
ELF5	-1.42725	1.1879	-7.49344	3.36e-13	1.76e-11	19.2789
CKMT1A	-2.06434	3.3599	-7.49279	3.37e-13	1.76e-11	19.2747
KLC3	-2.0491	4.43755	-7.49057	3.43e-13	1.78e-11	19.2598
SCNN1G	-1.48697	1.41087	-7.48855	3.47e-13	1.8e-11	19.2464
TMEM156	1.74801	4.91869	7.48416	3.58e-13	1.85e-11	19.2172
P2RY8	1.36978	8.28457	7.47862	3.72e-13	1.92e-11	19.1803
NTF4	-1.37676	1.78257	-7.47673	3.76e-13	1.94e-11	19.1678
NIPAL4	-2.17866	4.91484	-7.47545	3.8e-13	1.95e-11	19.1593
CEACAM5	-2.15191	2.17686	-7.47402	3.83e-13	1.97e-11	19.1498
RCSD1	1.3727	9.13982	7.47048	3.93e-13	2.01e-11	19.1262
HSD11B1	1.63754	5.89804	7.46985	3.94e-13	2.01e-11	19.122
UGT1A6	-0.952943	0.654256	-7.46419	4.1e-13	2.09e-11	19.0845
CPED1	1.77093	7.49958	7.45269	4.43e-13	2.25e-11	19.0082
FERMT1	-2.24265	3.97452	-7.4475	4.59e-13	2.33e-11	18.9738
KCNA3	1.70021	4.98238	7.44679	4.61e-13	2.33e-11	18.9691
VGLL1	-1.00451	0.630404	-7.43704	4.93e-13	2.48e-11	18.9045
LCE4A	-0.890745	0.646827	-7.43184	5.1e-13	2.57e-11	18.8701
LTB4R	-0.971902	8.85628	-7.43153	5.11e-13	2.57e-11	18.868
ELMO3	-1.07584	6.9785	-7.43073	5.14e-13	2.57e-11	18.8627
GVINP1	1.72082	7.14421	7.42976	5.18e-13	2.58e-11	18.8563
IGFL2	-1.71873	3.19631	-7.42241	5.44e-13	2.71e-11	18.8077
C6	1.75881	2.6031	7.41151	5.86e-13	2.91e-11	18.7357
PTPRC	1.81996	10.1866	7.39472	6.56e-13	3.25e-11	18.6249
ATP12A	-1.99093	3.26763	-7.38687	6.91e-13	3.42e-11	18.5733
C11orf87	-0.866177	0.857089	-7.37207	7.64e-13	3.77e-11	18.4759
SPINK6	-1.73269	1.33589	-7.36829	7.83e-13	3.86e-11	18.451
P2RX5	1.79422	5.57652	7.36736	7.88e-13	3.87e-11	18.4449
ANGPTL1	1.67775	5.22278	7.35458	8.59e-13	4.21e-11	18.361
ARHGAP25	1.24716	9.23129	7.34937	8.9e-13	4.35e-11	18.3268
MAB21L3	-1.34218	1.66655	-7.34582	9.11e-13	4.44e-11	18.3036
ADD2	1.68938	6.21379	7.3287	1.02e-12	4.97e-11	18.1914
TMEM200A	1.34332	6.48953	7.32391	1.06e-12	5.12e-11	18.1601
GPRIN2	-1.54064	1.28954	-7.32243	1.07e-12	5.16e-11	18.1504
LINC01146	1.3748	2.81345	7.3171	1.1e-12	5.34e-11	18.1156
DIO2	-1.74965	7.50457	-7.31195	1.14e-12	5.51e-11	18.0819
FAM49A	1.22279	8.1054	7.30858	1.17e-12	5.62e-11	18.0599
ART4	1.71152	3.25798	7.30688	1.18e-12	5.67e-11	18.0488
CEACAM6	-2.23342	2.57338	-7.30642	1.19e-12	5.68e-11	18.0458
TENT5C	1.51595	9.21121	7.28845	1.34e-12	6.39e-11	17.9286
IL20RA	-1.74963	2.71126	-7.2802	1.41e-12	6.73e-11	17.8749
B3GNT4	-0.920033	4.81153	-7.27488	1.46e-12	6.96e-11	17.8403
KAT6B	0.721183	10.1762	7.26605	1.55e-12	7.36e-11	17.7828
CD38	1.85108	8.19052	7.26071	1.61e-12	7.61e-11	17.7482
RIMBP2	-1.39092	2.28307	-7.25539	1.67e-12	7.87e-11	17.7136
LRMP	1.4487	7.16314	7.25339	1.69e-12	7.96e-11	17.7007
CYBB	1.54908	10.586	7.24568	1.78e-12	8.36e-11	17.6506
ELF3	-1.66593	4.08925	-7.23496	1.91e-12	8.95e-11	17.5811
NOVA1	1.77916	4.9369	7.2346	1.91e-12	8.95e-11	17.5788
OVOL1.AS1	-0.947938	1.02079	-7.23361	1.93e-12	8.99e-11	17.5724
TBC1D9	1.05808	10.115	7.23298	1.93e-12	9.01e-11	17.5683
CCR9	1.32056	1.8564	7.22962	1.98e-12	9.19e-11	17.5466
LOC101927727	-1.19061	1.84438	-7.22875	1.99e-12	9.22e-11	17.5409
SFRP4	2.18138	8.05283	7.22677	2.01e-12	9.32e-11	17.5281
APBB1IP	1.36348	8.94136	7.22552	2.03e-12	9.38e-11	17.52
PIK3C2G	-1.43487	0.99513	-7.21732	2.14e-12	9.87e-11	17.467
MAN1A1	1.2864	9.47318	7.21725	2.15e-12	9.87e-11	17.4666
RNF39	-1.21544	6.07078	-7.21364	2.2e-12	1.01e-10	17.4432
DSC2	-1.70477	7.34398	-7.20431	2.34e-12	1.07e-10	17.383
MS4A1	2.63528	6.14105	7.20321	2.35e-12	1.08e-10	17.3759
PLAC8	1.59886	6.01971	7.18425	2.67e-12	1.22e-10	17.2536
FCER2	2.27512	4.28956	7.16922	2.95e-12	1.34e-10	17.1569
GIMAP8	1.10299	8.79069	7.16564	3.02e-12	1.37e-10	17.1339
ENDOU	-1.63851	3.41957	-7.15844	3.16e-12	1.43e-10	17.0876
GDA	-1.62243	2.32585	-7.15675	3.2e-12	1.45e-10	17.0768
BANK1	2.07222	5.42269	7.15407	3.25e-12	1.46e-10	17.0596
SLC7A7	1.04971	9.62431	7.154	3.26e-12	1.46e-10	17.0592
LOC100288748	-0.803427	0.760108	-7.14424	3.47e-12	1.56e-10	16.9965
EDN2	-1.28573	1.67969	-7.14296	3.5e-12	1.57e-10	16.9883
ALDH3A1	-1.65772	4.89199	-7.13086	3.79e-12	1.69e-10	16.9108
NLRC4	0.914022	6.68843	7.1267	3.89e-12	1.74e-10	16.8842
SEPTIN6	0.979446	11.0579	7.12332	3.98e-12	1.77e-10	16.8625
PTGER2	1.30449	5.50043	7.12152	4.03e-12	1.79e-10	16.8511
CD53	1.39149	10.4833	7.1171	4.15e-12	1.84e-10	16.8228
ALDH3B2	-2.98307	6.47795	-7.11662	4.16e-12	1.84e-10	16.8197
TLR8	1.72839	6.51993	7.11496	4.21e-12	1.86e-10	16.8091
SEL1L3	1.46853	10.359	7.10511	4.49e-12	1.98e-10	16.7462
SOX21.AS1	-1.47613	1.88063	-7.10285	4.55e-12	2e-10	16.7317
DAPL1	-2.14602	4.18444	-7.09622	4.75e-12	2.09e-10	16.6895
AQP3	-1.8176	8.32274	-7.09435	4.81e-12	2.11e-10	16.6775
ENPP4	1.69145	7.21698	7.09082	4.92e-12	2.15e-10	16.655
SPTSSB	-1.83162	2.63885	-7.08646	5.07e-12	2.21e-10	16.6272
KRT82	-0.771374	0.326851	-7.08553	5.1e-12	2.22e-10	16.6213
GRHL1	-1.37475	6.34462	-7.0714	5.59e-12	2.43e-10	16.5314
SRGN	1.16329	11.4735	7.06663	5.77e-12	2.5e-10	16.5011
LAMC2	-1.92223	6.50246	-7.0646	5.84e-12	2.53e-10	16.4882
TMEM79	-0.74168	9.33295	-7.06124	5.97e-12	2.58e-10	16.4668
TLR10	1.75063	5.12997	7.0406	6.83e-12	2.94e-10	16.3359
HAS3	-1.19867	6.80771	-7.03778	6.96e-12	2.99e-10	16.318
LCE3C	-0.972997	0.326996	-7.03734	6.98e-12	2.99e-10	16.3152
DOCK2	1.33716	9.8777	7.03467	7.1e-12	3.04e-10	16.2983
MIXL1	1.52224	4.15139	7.02865	7.38e-12	3.15e-10	16.2602
C5AR1	1.06987	8.61393	7.02194	7.71e-12	3.28e-10	16.2178
C3AR1	1.15492	9.13371	7.0218	7.71e-12	3.28e-10	16.2169
CDHR1	-1.81362	5.12574	-7.02076	7.77e-12	3.3e-10	16.2103
TLR4	1.32594	8.91083	7.01979	7.82e-12	3.31e-10	16.2042
TGM5	-1.84072	2.916	-7.01772	7.92e-12	3.35e-10	16.1911
LINC01857	1.5871	3.96696	7.01677	7.97e-12	3.36e-10	16.1851
FLI1	1.05643	9.22334	7.00909	8.38e-12	3.53e-10	16.1366
TIMD4	1.80943	3.98631	7.00178	8.78e-12	3.69e-10	16.0904
CRB3	-1.27667	3.67362	-7.00119	8.82e-12	3.7e-10	16.0867
ITPR1	1.15486	10.2401	6.98187	9.99e-12	4.18e-10	15.965
EPS8L1	-1.01504	8.82628	-6.97396	1.05e-11	4.39e-10	15.9152
ABCD2	1.58836	4.88197	6.97256	1.06e-11	4.42e-10	15.9064
SAMHD1	1.12474	11.7999	6.9716	1.07e-11	4.44e-10	15.9004
FAM83H	-1.02814	11.1251	-6.96959	1.08e-11	4.49e-10	15.8877
LOC105374618	-0.850625	0.725527	-6.96649	1.1e-11	4.57e-10	15.8683
RDH16	-1.10773	4.00512	-6.96503	1.11e-11	4.6e-10	15.8591
ADH7	-1.44114	1.21376	-6.96478	1.11e-11	4.6e-10	15.8575
SIGLEC10	1.47587	7.9382	6.96218	1.13e-11	4.67e-10	15.8412
DLL4	0.837459	8.83476	6.9615	1.14e-11	4.68e-10	15.8369
STMN2	-1.88161	4.16988	-6.94521	1.26e-11	5.19e-10	15.7347
KLF12	1.06085	9.8769	6.94006	1.31e-11	5.35e-10	15.7025
EPB41L2	0.92531	11.6474	6.93733	1.33e-11	5.44e-10	15.6854
SELENOP	1.4937	9.58242	6.92915	1.4e-11	5.71e-10	15.6342
KRT37	-0.678617	0.269984	-6.92882	1.4e-11	5.71e-10	15.6321
PDE1A	1.44151	6.44752	6.92861	1.41e-11	5.71e-10	15.6308
RHOU	1.18909	8.21311	6.92499	1.44e-11	5.84e-10	15.6082
TFEC	1.50122	7.27984	6.92464	1.44e-11	5.84e-10	15.606
LILRB4	1.41848	9.63513	6.92015	1.48e-11	6e-10	15.5779
DSP	-2.39348	9.07885	-6.9103	1.58e-11	6.38e-10	15.5164
SLC2A5	1.2899	8.39397	6.90996	1.59e-11	6.38e-10	15.5143
ITGAM	1.09107	9.22327	6.89836	1.71e-11	6.86e-10	15.4419
SST	-0.745181	0.49253	-6.88692	1.84e-11	7.36e-10	15.3707
SPATC1	1.09441	3.03006	6.87799	1.94e-11	7.78e-10	15.3151
FOXE1	-1.81953	2.5063	-6.87362	2e-11	7.98e-10	15.288
CD163	1.3657	10.8743	6.86762	2.08e-11	8.28e-10	15.2507
KCNN3	0.98879	7.35384	6.86512	2.11e-11	8.39e-10	15.2352
GRB7	-1.57198	3.63996	-6.86153	2.16e-11	8.57e-10	15.2129
FCRL2	1.99722	4.09307	6.86013	2.18e-11	8.63e-10	15.2042
CXCR1	-1.41968	2.55541	-6.85076	2.31e-11	9.15e-10	15.1461
ITGA4	1.66954	9.16542	6.84582	2.39e-11	9.42e-10	15.1155
MS4A4A	1.12641	8.86506	6.84539	2.39e-11	9.43e-10	15.1128
LCE5A	-1.23966	1.21751	-6.84263	2.43e-11	9.58e-10	15.0957
LAD1	-1.90704	7.92704	-6.82994	2.64e-11	1.04e-09	15.0172
VSIG4	1.3034	9.83088	6.8288	2.66e-11	1.04e-09	15.0102
CD72	1.26156	8.12996	6.82487	2.72e-11	1.07e-09	14.9859
LOC105378231	-1.06369	1.79521	-6.81653	2.87e-11	1.12e-09	14.9344
TWIST2	-1.60943	5.94364	-6.81449	2.91e-11	1.13e-09	14.9218
LRCH2	1.87524	6.03152	6.81039	2.99e-11	1.16e-09	14.8965
CHST15	0.940429	9.37833	6.81022	2.99e-11	1.16e-09	14.8954
CCRL2	1.06613	6.57159	6.80593	3.07e-11	1.19e-09	14.869
CYTIP	1.46251	8.09756	6.80141	3.16e-11	1.22e-09	14.8412
ADA	0.729145	9.55668	6.7859	3.49e-11	1.35e-09	14.7457
C19orf38	0.953637	6.70677	6.77648	3.7e-11	1.43e-09	14.6878
EAF2	1.03303	6.50099	6.77257	3.79e-11	1.46e-09	14.6638
VNN2	1.43471	6.21631	6.77144	3.82e-11	1.47e-09	14.6569
LIN7A	1.33194	5.82162	6.76265	4.04e-11	1.55e-09	14.6029
FAM162B	0.959989	3.95669	6.75981	4.11e-11	1.57e-09	14.5855
TNFRSF13B	1.9156	3.70495	6.75624	4.2e-11	1.6e-09	14.5636
SAMSN1	1.40931	7.82792	6.75525	4.23e-11	1.61e-09	14.5576
GPR34	1.32544	7.06936	6.75429	4.25e-11	1.62e-09	14.5516
MUC3A	0.990927	4.57243	6.75381	4.27e-11	1.62e-09	14.5487
NFATC3	0.692956	10.4025	6.75146	4.33e-11	1.64e-09	14.5343
LOC102724163	1.12099	3.04843	6.74854	4.41e-11	1.67e-09	14.5165
RASGRP3	0.967352	8.90297	6.74173	4.6e-11	1.74e-09	14.4747
LRRC4C	1.40664	3.79173	6.7317	4.9e-11	1.85e-09	14.4134
ITGB2	1.25507	11.9966	6.72744	5.03e-11	1.89e-09	14.3875
NCKAP1L	1.26843	10.2458	6.72477	5.12e-11	1.92e-09	14.3711
AKAP12	1.36096	12.3181	6.72459	5.13e-11	1.92e-09	14.3701
GPR183	1.28533	7.68765	6.71349	5.49e-11	2.06e-09	14.3023
PKDCC	1.31123	8.29219	6.71249	5.53e-11	2.07e-09	14.2963
CIDEA	-1.87835	2.22879	-6.71115	5.58e-11	2.08e-09	14.2881
LOC100507250	0.974145	3.2759	6.70632	5.75e-11	2.14e-09	14.2587
CD4	1.13876	11.4074	6.70565	5.77e-11	2.14e-09	14.2546
WNT7B	-2.01316	3.3807	-6.70274	5.88e-11	2.18e-09	14.2369
CXorf21	1.27007	5.88926	6.70221	5.9e-11	2.18e-09	14.2336
PNOC	1.78035	4.20727	6.6931	6.24e-11	2.31e-09	14.1782
ICAM2	0.917456	7.69152	6.69201	6.28e-11	2.32e-09	14.1716
FCRL1	2.11963	3.68994	6.68791	6.45e-11	2.37e-09	14.1467
NPY1R	1.98318	3.93184	6.68675	6.49e-11	2.39e-09	14.1396
GIMAP4	1.16311	9.85993	6.68158	6.71e-11	2.46e-09	14.1082
STC1	1.47331	9.5801	6.6711	7.16e-11	2.62e-09	14.0446
RHCG	-2.18176	6.22844	-6.66769	7.31e-11	2.67e-09	14.0239
CLTB	-0.573742	11.8307	-6.66696	7.34e-11	2.68e-09	14.0195
BTLA	1.62526	5.22065	6.66256	7.55e-11	2.75e-09	13.9929
KDF1	-1.64224	3.04928	-6.65779	7.78e-11	2.83e-09	13.964
MERTK	1.16962	9.20307	6.65597	7.86e-11	2.86e-09	13.953
PRR5L	0.870096	8.14603	6.65036	8.14e-11	2.95e-09	13.919
EPHA3	1.72134	7.58222	6.64504	8.42e-11	3.05e-09	13.8868
CALHM6	1.55861	7.99345	6.64346	8.5e-11	3.07e-09	13.8773
P2RY14	1.16374	5.45539	6.63974	8.7e-11	3.14e-09	13.8548
SH3PXD2A.AS1	-1.70495	3.7969	-6.63666	8.87e-11	3.19e-09	13.8362
KLRG1	0.893877	6.33713	6.63049	9.21e-11	3.31e-09	13.799
SELL	1.54329	8.96072	6.62841	9.33e-11	3.35e-09	13.7864
VCAM1	1.33611	9.63413	6.62811	9.35e-11	3.35e-09	13.7847
CXCR2	-1.30679	3.63085	-6.62665	9.43e-11	3.37e-09	13.7758
NHLH2	-1.42224	1.76864	-6.62497	9.53e-11	3.4e-09	13.7657
TNFSF8	1.25812	6.0952	6.62361	9.61e-11	3.43e-09	13.7575
LILRA1	1.21467	5.34215	6.62145	9.74e-11	3.47e-09	13.7445
BTNL9	1.18504	6.68253	6.62004	9.83e-11	3.49e-09	13.736
APOL5	0.722774	1.00906	6.61859	9.92e-11	3.52e-09	13.7273
ALPK3	0.929019	7.36227	6.6136	1.02e-10	3.62e-09	13.6972
SIRPD	0.96456	1.55931	6.61092	1.04e-10	3.67e-09	13.6811
COL6A5	-1.62382	3.41769	-6.60989	1.05e-10	3.69e-09	13.6749
FCRL5	2.27979	5.91689	6.60745	1.06e-10	3.74e-09	13.6602
LAIR1	1.13368	9.9937	6.60533	1.08e-10	3.78e-09	13.6475
RGS18	1.42815	5.20574	6.60454	1.08e-10	3.8e-09	13.6427
SLA	1.24091	9.46782	6.60245	1.1e-10	3.84e-09	13.6301
TAGAP	1.31694	8.05325	6.60129	1.1e-10	3.86e-09	13.6232
SDC1	-1.26904	10.9209	-6.59879	1.12e-10	3.91e-09	13.6081
FLG	-1.89539	7.50316	-6.59726	1.13e-10	3.94e-09	13.5989
FCRL4	1.53631	1.71075	6.59533	1.14e-10	3.99e-09	13.5873
SIGLEC9	1.00684	7.13757	6.59398	1.15e-10	4.01e-09	13.5792
SVEP1	1.29867	7.87773	6.58772	1.2e-10	4.16e-09	13.5417
S1PR1	0.897343	8.90628	6.58409	1.23e-10	4.25e-09	13.5199
SP4	0.934886	8.80758	6.5781	1.27e-10	4.4e-09	13.484
PERP	-1.49591	11.3558	-6.57623	1.29e-10	4.45e-09	13.4727
GPR160	0.950513	7.0421	6.57432	1.3e-10	4.49e-09	13.4613
ACRBP	0.920167	6.26135	6.57273	1.32e-10	4.53e-09	13.4518
KIF21B	1.1281	8.89626	6.57257	1.32e-10	4.53e-09	13.4508
TMEM150B	1.17807	6.08979	6.57125	1.33e-10	4.55e-09	13.4429
GPR65	1.30902	7.14521	6.56865	1.35e-10	4.62e-09	13.4273
ZNF366	1.07954	5.68418	6.56825	1.35e-10	4.62e-09	13.4249
HGF	1.3294	6.89429	6.56635	1.37e-10	4.67e-09	13.4136
RGS7BP	1.11031	1.63039	6.56041	1.42e-10	4.84e-09	13.3781
SP140	1.45842	7.33497	6.55824	1.44e-10	4.89e-09	13.365
TAF1A	0.912649	8.16858	6.55566	1.46e-10	4.96e-09	13.3496
HK3	1.1775	8.04785	6.5499	1.51e-10	5.13e-09	13.3152
ZC3H12B	1.07657	4.73077	6.54441	1.57e-10	5.29e-09	13.2825
SLC26A7	1.45771	4.18451	6.54439	1.57e-10	5.29e-09	13.2823
NUGGC	1.63908	4.47671	6.54421	1.57e-10	5.29e-09	13.2813
PNLIPRP3	-2.17335	3.7785	-6.54204	1.59e-10	5.35e-09	13.2683
NKPD1	-1.3882	4.06023	-6.53763	1.63e-10	5.49e-09	13.242
LCN2	-2.38733	4.33986	-6.5341	1.67e-10	5.6e-09	13.221
FLT4	0.838955	8.60204	6.53014	1.71e-10	5.73e-09	13.1974
WT1	1.7965	3.26524	6.52747	1.74e-10	5.81e-09	13.1815
NEXN	1.07882	7.01132	6.52744	1.74e-10	5.81e-09	13.1813
GJB2	-2.3033	8.97261	-6.52308	1.78e-10	5.95e-09	13.1553
FCGR3A	1.36701	11.0682	6.52135	1.8e-10	6.01e-09	13.145
GIMAP5	1.20795	5.88488	6.5189	1.83e-10	6.09e-09	13.1305
VPREB3	1.65741	4.6262	6.51279	1.9e-10	6.31e-09	13.0941
GIMAP6	1.05602	9.26706	6.51239	1.9e-10	6.31e-09	13.0918
CYP4F2	-1.04517	1.12501	-6.51225	1.91e-10	6.31e-09	13.0909
CCR1	1.10512	9.12435	6.50883	1.95e-10	6.43e-09	13.0706
POMK	0.991991	6.82877	6.50298	2.02e-10	6.66e-09	13.0358
ALMS1	0.664684	10.1553	6.5004	2.05e-10	6.75e-09	13.0205
NRP1	0.947935	10.8917	6.49891	2.07e-10	6.8e-09	13.0117
C4B	1.4208	6.77003	6.4957	2.11e-10	6.93e-09	12.9926
SFMBT2	0.933985	9.31263	6.4944	2.13e-10	6.97e-09	12.9849
SLCO2B1	1.1747	10.6441	6.48946	2.19e-10	7.17e-09	12.9557
PRR9	-1.58812	1.28142	-6.4892	2.19e-10	7.17e-09	12.9541
INPP5D	1.1546	9.90489	6.48471	2.25e-10	7.36e-09	12.9275
CASS4	1.14952	6.11497	6.47733	2.36e-10	7.68e-09	12.8838
FAM107B	1.03147	10.0796	6.47721	2.36e-10	7.68e-09	12.8831
RHOH	1.56337	7.09688	6.47255	2.43e-10	7.89e-09	12.8555
LCA5	0.981376	7.36535	6.47164	2.44e-10	7.92e-09	12.8502
WDR66	-1.05433	5.6332	-6.46979	2.47e-10	8e-09	12.8392
AOAH	1.38259	8.28262	6.46874	2.48e-10	8.04e-09	12.833
S1PR3	1.06947	8.74225	6.46809	2.49e-10	8.06e-09	12.8292
SMC4	1.03394	10.9419	6.46448	2.55e-10	8.22e-09	12.8079
THEMIS	1.73553	5.19506	6.46323	2.57e-10	8.27e-09	12.8004
LTB4R2	-0.847524	6.46154	-6.46303	2.57e-10	8.27e-09	12.7993
LAX1	1.70799	5.82255	6.45667	2.67e-10	8.58e-09	12.7617
PLCXD2	1.10248	3.36923	6.4538	2.72e-10	8.72e-09	12.7448
C5orf38	-1.97025	4.66298	-6.45353	2.73e-10	8.72e-09	12.7432
FAM184A	1.53619	5.88131	6.44551	2.86e-10	9.14e-09	12.6959
LINC01781	1.47089	2.00026	6.44415	2.88e-10	9.2e-09	12.6879
NID2	1.05572	9.0044	6.44377	2.89e-10	9.21e-09	12.6857
CLSTN3	0.998728	10.633	6.44186	2.92e-10	9.3e-09	12.6744
SIRPB2	1.16376	6.62334	6.44036	2.95e-10	9.37e-09	12.6656
KLK14	-1.20073	3.69587	-6.4353	3.04e-10	9.65e-09	12.6358
ZBTB16	1.30287	3.57435	6.43028	3.14e-10	9.93e-09	12.6062
CP	1.61939	6.12175	6.42788	3.18e-10	1.01e-08	12.5921
ABCG4	-1.16496	3.75309	-6.41982	3.34e-10	1.05e-08	12.5448
KCNJ18	-1.25469	1.02614	-6.41922	3.35e-10	1.06e-08	12.5413
P2RY10	1.71767	5.29115	6.4144	3.45e-10	1.09e-08	12.5129
ADD3	0.920075	11.5061	6.41284	3.49e-10	1.1e-08	12.5038
PCDHAC2	1.64235	3.53938	6.40673	3.62e-10	1.13e-08	12.468
VEGFC	0.829876	7.72381	6.40539	3.65e-10	1.14e-08	12.4601
CEP128	0.716942	8.18301	6.40214	3.72e-10	1.16e-08	12.4411
DMRT3	1.04425	4.30009	6.39589	3.86e-10	1.21e-08	12.4044
PTPN22	1.34448	7.02866	6.39376	3.91e-10	1.22e-08	12.392
STAP1	1.61172	4.3991	6.39091	3.98e-10	1.24e-08	12.3753
CSF1R	1.11556	11.1475	6.38934	4.02e-10	1.25e-08	12.3661
IRF2	0.547875	10.8704	6.3806	4.23e-10	1.31e-08	12.315
PLEK	1.27959	9.9482	6.37837	4.29e-10	1.33e-08	12.302
ARID4B	0.883816	10.7889	6.37488	4.38e-10	1.36e-08	12.2816
BBX	0.795826	11.6064	6.37092	4.49e-10	1.39e-08	12.2585
ADGRL4	0.945587	8.77036	6.36829	4.56e-10	1.41e-08	12.2431
BARX2	-1.72524	4.18167	-6.35516	4.93e-10	1.52e-08	12.1666
RAPGEF5	1.02498	9.09349	6.35406	4.96e-10	1.53e-08	12.1602
PAX5	2.11413	5.4028	6.35171	5.03e-10	1.55e-08	12.1466
PHF6	0.80836	10.6104	6.34258	5.32e-10	1.63e-08	12.0935
CYP4Z2P	-0.663029	0.320277	-6.33838	5.45e-10	1.67e-08	12.069
ABCB1	1.14685	7.03217	6.33412	5.59e-10	1.71e-08	12.0443
ASPG	-1.59951	2.99461	-6.3298	5.74e-10	1.75e-08	12.0192
EVI2B	1.17094	9.1455	6.32748	5.82e-10	1.77e-08	12.0057
CLDN4	-1.56848	5.75059	-6.32709	5.83e-10	1.78e-08	12.0035
STRBP	0.736969	9.83444	6.32621	5.86e-10	1.78e-08	11.9983
FMNL2	1.0799	11.7609	6.32518	5.9e-10	1.79e-08	11.9924
FCRL3	1.8779	6.19484	6.32278	5.98e-10	1.81e-08	11.9785
CD80	1.19974	4.91025	6.32198	6.01e-10	1.82e-08	11.9738
DNASE1L2	-1.04164	4.65155	-6.32093	6.05e-10	1.83e-08	11.9678
GAB3	0.994641	7.34858	6.31778	6.16e-10	1.86e-08	11.9495
SIRPB1	1.16491	6.76945	6.31451	6.29e-10	1.9e-08	11.9305
INSR	0.64445	11.0065	6.31296	6.34e-10	1.91e-08	11.9215
CD300LF	1.1621	6.7059	6.31034	6.44e-10	1.94e-08	11.9064
LINC01684	1.23401	3.08298	6.30896	6.5e-10	1.95e-08	11.8984
INMT	1.2307	6.34945	6.30515	6.65e-10	1.99e-08	11.8764
CXCL14	-2.20774	8.38042	-6.30418	6.68e-10	2e-08	11.8708
LBR	0.793819	10.9122	6.30114	6.81e-10	2.03e-08	11.8532
RHBG	-1.09243	1.71395	-6.29522	7.05e-10	2.1e-08	11.8189
FHL5	1.12051	4.08105	6.29512	7.05e-10	2.1e-08	11.8184
KIF2A	0.806306	10.4151	6.29471	7.07e-10	2.1e-08	11.816
IKZF1	1.37984	8.98163	6.29312	7.14e-10	2.12e-08	11.8068
PRDM8	1.29456	5.7606	6.28902	7.31e-10	2.17e-08	11.7832
KBTBD8	1.12459	6.33868	6.28854	7.34e-10	2.17e-08	11.7804
HIC1	0.839117	8.29161	6.28725	7.39e-10	2.19e-08	11.7729
FUT3	-1.62813	3.01826	-6.28645	7.43e-10	2.2e-08	11.7683
C2orf91	1.07655	1.64078	6.28511	7.49e-10	2.21e-08	11.7606
TSHR	1.23291	3.71714	6.28115	7.67e-10	2.26e-08	11.7377
ZFHX3	0.736252	10.34	6.27436	7.98e-10	2.35e-08	11.6986
HAVCR2	1.11763	9.26085	6.27294	8.05e-10	2.36e-08	11.6905
ZNF586	0.555435	8.20302	6.27117	8.13e-10	2.39e-08	11.6802
STX19	-0.946391	2.18065	-6.26929	8.22e-10	2.41e-08	11.6694
CXXC4	1.57166	4.86305	6.26676	8.35e-10	2.44e-08	11.6549
BTK	1.04217	8.60128	6.26634	8.37e-10	2.44e-08	11.6525
TNFSF15	1.26867	6.07481	6.26625	8.37e-10	2.44e-08	11.6519
TRANK1	1.03829	9.77252	6.26436	8.47e-10	2.47e-08	11.641
VSNL1	-1.73161	4.16326	-6.26229	8.57e-10	2.49e-08	11.6292
ZNF831	1.61048	6.05341	6.25559	8.92e-10	2.59e-08	11.5906
MIR27B	-0.766982	0.745228	-6.25473	8.96e-10	2.6e-08	11.5857
FABP4	1.88869	5.58425	6.25147	9.14e-10	2.65e-08	11.5669
CD28	1.14	7.32353	6.24792	9.33e-10	2.7e-08	11.5466
SLC9A9	0.975388	8.02815	6.2474	9.36e-10	2.71e-08	11.5436
PCM1	0.758251	12.4945	6.24696	9.38e-10	2.71e-08	11.5411
TM6SF1	1.03942	5.95233	6.24501	9.49e-10	2.74e-08	11.5299
RARB	1.39569	8.24104	6.24306	9.6e-10	2.76e-08	11.5187
GLIPR1	1.06739	8.76979	6.24187	9.67e-10	2.78e-08	11.5119
C3	1.63351	11.965	6.24057	9.75e-10	2.8e-08	11.5044
ACSL5	1.12107	8.94132	6.23389	1.01e-09	2.91e-08	11.4661
ARRDC5	1.13086	2.98059	6.22787	1.05e-09	3.01e-08	11.4316
EREG	-1.85108	2.92144	-6.22193	1.09e-09	3.11e-08	11.3976
L3MBTL3	0.803909	8.49329	6.22103	1.09e-09	3.12e-08	11.3925
GMPR	-1.5791	11.5087	-6.21459	1.14e-09	3.24e-08	11.3557
JMJD1C	0.881927	10.8355	6.21392	1.14e-09	3.25e-08	11.3518
IGSF6	1.06173	8.90299	6.21204	1.15e-09	3.28e-08	11.3411
CXCR5	1.5677	2.49692	6.20763	1.18e-09	3.36e-08	11.3159
BLK	1.77883	5.06461	6.20637	1.19e-09	3.38e-08	11.3087
ATP8A1	1.43974	8.82107	6.20625	1.19e-09	3.38e-08	11.308
DENND3	0.7659	9.48054	6.20573	1.2e-09	3.38e-08	11.3051
SPOCK2	1.16796	10.2142	6.20118	1.23e-09	3.47e-08	11.2791
PARM1	1.05185	8.4192	6.19849	1.25e-09	3.52e-08	11.2638
MIS18BP1	0.856088	9.81388	6.19657	1.26e-09	3.55e-08	11.2528
ADORA2A	0.922172	3.57449	6.1965	1.26e-09	3.55e-08	11.2524
GCNT1	1.14746	8.12167	6.1962	1.27e-09	3.55e-08	11.2507
AKAP5	1.25637	6.52954	6.19599	1.27e-09	3.55e-08	11.2495
ST6GAL1	0.921165	12.477	6.19478	1.28e-09	3.57e-08	11.2426
TLR7	1.33448	7.05579	6.19311	1.29e-09	3.6e-08	11.2331
ITGA6.AS1	0.939501	2.81794	6.19274	1.29e-09	3.61e-08	11.231
LRRC17	1.3916	5.88177	6.18648	1.34e-09	3.74e-08	11.1953
SHISAL2A	1.20533	4.30938	6.18611	1.34e-09	3.74e-08	11.1932
RHOD	-1.63415	6.89663	-6.18555	1.35e-09	3.75e-08	11.1901
LRRN2	1.40573	5.64742	6.18406	1.36e-09	3.78e-08	11.1816
SLC51B	0.966899	2.80968	6.17818	1.41e-09	3.9e-08	11.1481
ARHGDIB	0.906467	12.3054	6.17768	1.41e-09	3.91e-08	11.1452
MARCO	1.74258	7.71331	6.1733	1.45e-09	4.01e-08	11.1204
LCP1	1.19635	12.2063	6.16937	1.48e-09	4.09e-08	11.098
THSD7A	1.16876	6.57197	6.16504	1.52e-09	4.19e-08	11.0735
EIF4A2	0.691583	13.7769	6.15523	1.61e-09	4.43e-08	11.0178
C1QC	1.17314	12.7803	6.15448	1.62e-09	4.45e-08	11.0136
LINC02384	1.22721	4.16234	6.14801	1.68e-09	4.61e-08	10.9769
MARVELD3	-1.06721	3.48522	-6.14776	1.68e-09	4.61e-08	10.9755
PLEKHG6	-1.18842	3.9825	-6.14642	1.69e-09	4.64e-08	10.9679
VASH2	1.01349	5.54995	6.14576	1.7e-09	4.66e-08	10.9642
IL17F	-0.607423	0.435068	-6.14403	1.72e-09	4.69e-08	10.9544
C1QB	1.25674	12.8668	6.14389	1.72e-09	4.69e-08	10.9536
CALCRL	0.996257	8.46624	6.14103	1.75e-09	4.77e-08	10.9374
COPDA1	1.42076	2.04477	6.14041	1.75e-09	4.78e-08	10.9339
DEGS2	-1.33465	4.48697	-6.13719	1.79e-09	4.86e-08	10.9157
CLGN	1.64508	4.35071	6.13712	1.79e-09	4.86e-08	10.9153
TUBA4A	-1.23565	9.13657	-6.13576	1.8e-09	4.88e-08	10.9076
LYN	0.898786	10.2803	6.13575	1.8e-09	4.88e-08	10.9076
ZBTB38	0.86956	11.903	6.13391	1.82e-09	4.93e-08	10.8971
TMEM47	1.41611	7.94628	6.1337	1.82e-09	4.93e-08	10.896
ARHGEF4	-1.64349	6.5279	-6.13327	1.83e-09	4.93e-08	10.8935
CEACAM21	1.2294	5.89229	6.1332	1.83e-09	4.93e-08	10.8932
BIN2	1.16872	8.35896	6.13222	1.84e-09	4.95e-08	10.8876
VWF	0.803161	12.2626	6.13202	1.84e-09	4.95e-08	10.8864
LINC00517	-0.718973	0.908739	-6.13169	1.85e-09	4.96e-08	10.8846
NCOA7	0.787007	10.3695	6.13146	1.85e-09	4.96e-08	10.8833
DTHD1	1.45105	4.14407	6.12988	1.86e-09	5e-08	10.8744
NIBAN3	1.4827	5.11982	6.12746	1.89e-09	5.06e-08	10.8607
IRF6	-1.71298	6.42654	-6.12695	1.9e-09	5.07e-08	10.8578
POU2F2	1.14987	8.5071	6.12581	1.91e-09	5.1e-08	10.8514
VAV1	1.17281	8.6783	6.12472	1.92e-09	5.12e-08	10.8452
CNTRL	0.818392	10.1563	6.1244	1.93e-09	5.12e-08	10.8434
THAP1	0.626122	8.64533	6.12404	1.93e-09	5.13e-08	10.8414
LRRC25	0.969078	8.50499	6.11719	2.01e-09	5.33e-08	10.8028
SYNPO2	1.20092	8.85959	6.11327	2.05e-09	5.45e-08	10.7806
MMP9	1.50899	11.1342	6.11306	2.06e-09	5.45e-08	10.7795
SSTR2	0.803603	6.17295	6.11249	2.06e-09	5.46e-08	10.7763
KNDC1	-1.60191	3.79147	-6.11138	2.08e-09	5.49e-08	10.77
CCDC117	0.787201	7.01394	6.10905	2.1e-09	5.55e-08	10.7569
FNDC3B	0.733816	11.8613	6.10897	2.11e-09	5.55e-08	10.7564
HMCN2	1.33087	5.09371	6.10463	2.16e-09	5.68e-08	10.732
SLIT2	1.13552	8.31396	6.10115	2.2e-09	5.79e-08	10.7124
CDC14A	0.787582	8.04477	6.09998	2.22e-09	5.82e-08	10.7059
FGF7	1.28421	7.0658	6.0998	2.22e-09	5.82e-08	10.7048
TINCR	-1.65848	6.46563	-6.09457	2.29e-09	5.99e-08	10.6754
WDFY4	1.24457	8.77763	6.09259	2.32e-09	6.06e-08	10.6643
LEPR	1.11607	7.71616	6.08781	2.38e-09	6.22e-08	10.6374
DUSP26	1.17479	2.69217	6.08651	2.4e-09	6.26e-08	10.6301
KLHL6	1.18507	8.61655	6.07868	2.51e-09	6.54e-08	10.5862
PRKCB	1.42119	8.74346	6.07598	2.55e-09	6.63e-08	10.571
LIFR.AS1	1.30062	3.75482	6.07487	2.57e-09	6.67e-08	10.5648
TRAT1	1.62414	4.91657	6.07284	2.6e-09	6.74e-08	10.5535
LOC100507156	1.04991	3.91307	6.07218	2.61e-09	6.76e-08	10.5498
CD86	1.07763	8.68347	6.07164	2.61e-09	6.77e-08	10.5468
TOX2	1.20438	7.5207	6.06525	2.71e-09	7.01e-08	10.511
GIMAP2	1.11292	8.33478	6.0641	2.73e-09	7.05e-08	10.5045
CD302	1.04744	7.66168	6.06341	2.74e-09	7.07e-08	10.5006
SP9	-0.906661	1.0367	-6.06116	2.78e-09	7.15e-08	10.4881
CD300LB	0.95671	5.0557	6.06038	2.79e-09	7.18e-08	10.4837
TRAPPC3L	0.885345	1.67297	6.05492	2.88e-09	7.4e-08	10.4532
PECAM1	0.74691	12.0272	6.05244	2.92e-09	7.5e-08	10.4393
RNASE6	0.945272	8.99163	6.0501	2.96e-09	7.59e-08	10.4263
PIK3R6	0.970556	6.77145	6.04942	2.97e-09	7.61e-08	10.4224
LOC107986412	1.12194	2.80773	6.0447	3.05e-09	7.81e-08	10.3961
TIMP3	1.21577	9.54524	6.04448	3.06e-09	7.81e-08	10.3949
ADH1C	1.15546	2.23938	6.04119	3.11e-09	7.95e-08	10.3765
KCTD16	0.933657	2.97661	6.0399	3.14e-09	8e-08	10.3693
GP1BA	1.27506	6.30874	6.03607	3.21e-09	8.17e-08	10.348
ATF1	0.665104	9.53406	6.03571	3.21e-09	8.17e-08	10.346
ARL14	-0.82021	0.922621	-6.03324	3.26e-09	8.28e-08	10.3322
PITX1	-1.77624	3.69476	-6.03131	3.3e-09	8.36e-08	10.3214
GCC2	0.846575	10.5477	6.02938	3.33e-09	8.44e-08	10.3107
ENPP6	1.26039	3.08054	6.02577	3.4e-09	8.61e-08	10.2906
SLAMF6	1.56333	7.3846	6.02268	3.46e-09	8.75e-08	10.2734
ICAM3	1.35462	6.02215	6.02201	3.48e-09	8.77e-08	10.2697
ANTXR2	0.96552	9.97953	6.02197	3.48e-09	8.77e-08	10.2694
CAMK1	0.807603	7.66797	6.02183	3.48e-09	8.77e-08	10.2687
IL2RA	1.26041	7.29025	6.01936	3.53e-09	8.88e-08	10.2549
GPR88	1.02394	2.70763	6.01781	3.56e-09	8.95e-08	10.2463
JAK2	0.881828	9.38117	6.01714	3.58e-09	8.97e-08	10.2426
ZEB1	1.12612	9.52903	6.01584	3.6e-09	9.03e-08	10.2354
XDH	-1.55953	3.00705	-6.01345	3.65e-09	9.14e-08	10.2221
TMEM130	1.20466	3.67407	6.01242	3.67e-09	9.19e-08	10.2163
HRNR	-1.18891	6.48216	-6.01151	3.69e-09	9.22e-08	10.2113
SUSD3	1.19861	6.6255	6.00937	3.74e-09	9.32e-08	10.1994
CNR2	1.62018	3.62754	6.0083	3.76e-09	9.37e-08	10.1935
USP37	0.878211	8.46645	6.00804	3.77e-09	9.37e-08	10.192
IMPA2	-0.763073	9.87902	-6.00491	3.84e-09	9.53e-08	10.1746
LINC00924	1.01368	3.76703	6.0048	3.84e-09	9.53e-08	10.174
CD79A	1.91808	8.01624	6.00352	3.87e-09	9.59e-08	10.1669
IKZF2	1.18683	7.26586	6.00276	3.88e-09	9.62e-08	10.1627
KAT6A	0.600458	11.663	6.00252	3.89e-09	9.62e-08	10.1614
OTULINL	1.20067	7.63479	6.00235	3.89e-09	9.62e-08	10.1604
ARHGAP44	0.687236	6.26965	6.00074	3.93e-09	9.69e-08	10.1515
SARAF	0.578789	13.541	6.00024	3.94e-09	9.71e-08	10.1487
LINC01215	1.59105	3.48777	5.99926	3.96e-09	9.75e-08	10.1433
GIMAP7	1.14483	8.3235	5.99872	3.97e-09	9.76e-08	10.1403
TGM3	-1.83987	3.43077	-5.99866	3.98e-09	9.76e-08	10.14
CD69	1.47553	6.40038	5.99839	3.98e-09	9.77e-08	10.1385
FCHSD2	0.637373	10.2118	5.9933	4.1e-09	1e-07	10.1103
LAPTM5	1.01672	12.8636	5.99267	4.11e-09	1.01e-07	10.1068
LOC100505622	0.980539	2.50506	5.9915	4.14e-09	1.01e-07	10.1003
CCDC88A	0.834945	11.4177	5.9886	4.21e-09	1.03e-07	10.0842
TOP1	0.609969	12.4901	5.98535	4.29e-09	1.05e-07	10.0662
KCNK13	1.06665	5.21306	5.98023	4.42e-09	1.08e-07	10.0379
UPK1B	-1.26765	1.49396	-5.9772	4.49e-09	1.09e-07	10.0212
TXK	1.09604	5.60349	5.97418	4.57e-09	1.11e-07	10.0045
ACE	0.843713	8.94344	5.9741	4.57e-09	1.11e-07	10.004
CLU	1.61552	10.8689	5.97386	4.58e-09	1.11e-07	10.0027
GPIHBP1	0.99432	5.83728	5.97342	4.59e-09	1.11e-07	10.0002
TNFRSF4	1.02882	7.55375	5.97114	4.65e-09	1.13e-07	9.98766
ADAM28	1.28626	7.23525	5.97082	4.66e-09	1.13e-07	9.98591
PITPNM3	-1.06552	6.27793	-5.96936	4.7e-09	1.13e-07	9.97785
SMIM5	-1.0147	4.86573	-5.96921	4.7e-09	1.13e-07	9.97704
MSR1	1.10003	9.78874	5.96812	4.73e-09	1.14e-07	9.97098
SULT1C4	1.50082	4.75018	5.96206	4.9e-09	1.18e-07	9.93752
TLR1	0.98508	8.49976	5.95644	5.06e-09	1.21e-07	9.90657
IRF8	1.24835	9.15376	5.95224	5.18e-09	1.24e-07	9.88339
KL	0.96312	4.80341	5.95223	5.18e-09	1.24e-07	9.88338
RAB37	1.24805	6.76259	5.94884	5.28e-09	1.26e-07	9.8647
RAX	-0.788383	0.873481	-5.94864	5.29e-09	1.26e-07	9.86361
SMC3	0.70456	11.6987	5.94732	5.33e-09	1.27e-07	9.85632
HCLS1	1.02036	10.8089	5.94443	5.41e-09	1.29e-07	9.84043
ATRX	0.769615	11.5691	5.94303	5.46e-09	1.3e-07	9.83274
ALS2CL	-0.979608	7.67286	-5.94246	5.48e-09	1.3e-07	9.82956
LINC01671	-0.820315	0.806039	-5.93891	5.59e-09	1.33e-07	9.81008
PARP15	1.37264	6.21235	5.93886	5.59e-09	1.33e-07	9.80977
APCDD1	-1.45025	9.50925	-5.93608	5.68e-09	1.35e-07	9.79452
HEG1	0.73936	11.1942	5.93504	5.71e-09	1.35e-07	9.7888
LOC100128770	-0.92907	1.99481	-5.93458	5.73e-09	1.36e-07	9.78626
HDAC9	1.2524	8.24586	5.9337	5.75e-09	1.36e-07	9.78146
GDPD3	-0.81231	6.32805	-5.92982	5.88e-09	1.39e-07	9.76015
CACNA1G.AS1	-0.726594	1.48986	-5.92545	6.03e-09	1.42e-07	9.73617
FGL2	1.48162	9.88408	5.92233	6.14e-09	1.45e-07	9.71903
PRG4	1.57668	4.99004	5.92208	6.15e-09	1.45e-07	9.71767
TSHZ2	1.19007	7.15766	5.92015	6.21e-09	1.46e-07	9.7071
ADGRE1	1.24883	5.27095	5.91558	6.38e-09	1.5e-07	9.68202
JUP	-0.985836	11.7348	-5.91347	6.45e-09	1.51e-07	9.67047
ZNF460	0.745196	6.13986	5.91123	6.53e-09	1.53e-07	9.6582
MS4A6A	1.08049	10.2619	5.91108	6.54e-09	1.53e-07	9.65738
FHL1	1.11622	9.4847	5.91031	6.57e-09	1.54e-07	9.65315
CD300C	1.02206	6.24486	5.90859	6.63e-09	1.55e-07	9.64372
LINC00958	-1.46691	2.19897	-5.90461	6.78e-09	1.58e-07	9.62199
CD79B	1.39481	8.24226	5.90086	6.93e-09	1.61e-07	9.60147
PLA2G4E.AS1	-0.823443	1.94492	-5.89822	7.03e-09	1.64e-07	9.58704
TMPRSS11E	-1.42355	2.11944	-5.89499	7.16e-09	1.67e-07	9.56939
NAIP	0.939663	4.84219	5.89428	7.19e-09	1.67e-07	9.5655
MC1R	-0.899312	9.79973	-5.89415	7.2e-09	1.67e-07	9.56479
GALNT16	1.13104	6.63777	5.89365	7.22e-09	1.67e-07	9.56208
CLNK	1.14446	3.89545	5.88989	7.37e-09	1.71e-07	9.54155
TNNT2	-1.12336	2.17223	-5.88227	7.69e-09	1.78e-07	9.49995
KLHL23	1.0646	7.52021	5.8811	7.74e-09	1.79e-07	9.49356
RTN1	1.26583	7.2773	5.87931	7.82e-09	1.8e-07	9.48383
PLN	1.4764	5.41272	5.87809	7.88e-09	1.82e-07	9.47716
USP43	-1.45957	4.62936	-5.87619	7.96e-09	1.83e-07	9.46683
EDDM13	-0.75249	3.20624	-5.87577	7.98e-09	1.83e-07	9.46455
SV2B	1.54158	6.55914	5.87546	7.99e-09	1.84e-07	9.46282
KLHL5	0.71268	10.1234	5.87289	8.11e-09	1.86e-07	9.44883
USP34	0.762128	11.6595	5.8709	8.2e-09	1.88e-07	9.43803
PHC3	0.670269	10.4915	5.86835	8.32e-09	1.9e-07	9.42416
SBK3	0.884136	1.5608	5.86807	8.33e-09	1.91e-07	9.4226
GPA33	1.09331	2.54599	5.86758	8.36e-09	1.91e-07	9.41993
NCF1B	1.22297	5.77067	5.86626	8.42e-09	1.92e-07	9.41275
SAMD3	1.35613	4.81519	5.86302	8.57e-09	1.95e-07	9.39514
CD200R1	1.17882	5.66559	5.86293	8.58e-09	1.95e-07	9.39465
RAB20	0.9108	9.49261	5.8614	8.65e-09	1.97e-07	9.38632
ELMO1	0.957983	9.58447	5.86097	8.67e-09	1.97e-07	9.38403
OPN4	-0.990473	2.21463	-5.85754	8.84e-09	2.01e-07	9.36539
LINC00402	1.33625	2.16276	5.85711	8.86e-09	2.01e-07	9.36306
GDPD2	-1.07674	3.35036	-5.85624	8.91e-09	2.02e-07	9.35828
WNT4	-1.29873	7.28902	-5.85503	8.97e-09	2.03e-07	9.35173
LRIT2	-0.612952	0.461902	-5.8545	8.99e-09	2.03e-07	9.34886
PCDH17	0.995982	7.83704	5.85325	9.06e-09	2.04e-07	9.34209
LRATD1	-1.27231	6.90721	-5.84513	9.48e-09	2.14e-07	9.29801
MSH2	0.661172	11.0338	5.84485	9.49e-09	2.14e-07	9.29648
BHLHE40.AS1	0.912377	5.06268	5.84282	9.6e-09	2.16e-07	9.28548
PIK3CD.AS1	0.944868	2.17577	5.8412	9.69e-09	2.18e-07	9.27671
TGFB3	0.808362	9.51868	5.83834	9.84e-09	2.21e-07	9.26119
PIK3CA	0.762397	10.2273	5.83807	9.86e-09	2.21e-07	9.25976
LYZ	1.42509	11.5884	5.83692	9.92e-09	2.22e-07	9.25351
NBEAL1	0.676581	8.25323	5.83594	9.98e-09	2.23e-07	9.24819
NRK	1.47139	2.33692	5.83468	1e-08	2.25e-07	9.24137
RNASET2	0.676259	10.5333	5.83262	1.02e-08	2.27e-07	9.23021
PLCXD3	1.66764	3.58061	5.83213	1.02e-08	2.27e-07	9.22756
AICDA	1.36491	2.3511	5.83024	1.03e-08	2.3e-07	9.21738
PURG	1.12891	1.90497	5.8284	1.04e-08	2.32e-07	9.2074
IL7R	1.4251	8.39369	5.8267	1.05e-08	2.34e-07	9.19818
FGF16	0.737358	0.754609	5.82464	1.06e-08	2.36e-07	9.18709
MIR4537	0.907225	1.02598	5.82199	1.08e-08	2.39e-07	9.17277
SLC25A53	0.518509	7.31293	5.81942	1.09e-08	2.42e-07	9.15883
KLRG2	-1.01395	2.37887	-5.81932	1.09e-08	2.42e-07	9.15829
TLR5	0.827607	7.02129	5.81865	1.1e-08	2.43e-07	9.15471
KMT2A	0.541097	11.7302	5.81705	1.11e-08	2.45e-07	9.14607
LINC01206	-0.654439	0.763759	-5.81587	1.12e-08	2.46e-07	9.13966
LGI2	1.10144	7.05176	5.81257	1.14e-08	2.51e-07	9.12186
IRX1	-1.74558	4.4207	-5.80984	1.15e-08	2.54e-07	9.10716
LINC02528	1.19199	2.1507	5.80846	1.16e-08	2.56e-07	9.09972
NT5DC4	0.916839	2.80851	5.80825	1.16e-08	2.56e-07	9.09855
C16orf54	1.29118	7.02578	5.80706	1.17e-08	2.57e-07	9.09212
ZNF143	0.519926	9.4371	5.80307	1.2e-08	2.63e-07	9.07064
FYB1	1.15871	10.2113	5.80231	1.2e-08	2.64e-07	9.06655
ZC4H2	1.12731	6.66224	5.80207	1.21e-08	2.64e-07	9.06523
SPICE1	0.650896	9.34118	5.8001	1.22e-08	2.66e-07	9.05462
STAMBPL1	0.894707	9.06458	5.79913	1.23e-08	2.68e-07	9.04939
ITGA1	0.968686	10.6467	5.79765	1.24e-08	2.7e-07	9.04144
SSTR3	1.3505	3.18165	5.79702	1.24e-08	2.7e-07	9.03805
POU2AF1	1.8215	7.54526	5.79472	1.26e-08	2.73e-07	9.02568
DCP2	0.680269	10.8064	5.79155	1.28e-08	2.78e-07	9.00862
GRK5	0.59701	9.91171	5.79148	1.28e-08	2.78e-07	9.00823
TTC21B	0.691985	9.84434	5.78857	1.3e-08	2.82e-07	8.99258
CLECL1	1.19763	4.20385	5.78832	1.3e-08	2.82e-07	8.99127
ZNF148	0.758116	10.7124	5.78758	1.31e-08	2.83e-07	8.98728
GLTP	-0.557672	11.3396	-5.78364	1.34e-08	2.89e-07	8.96608
PPP1R12A	0.714687	11.3467	5.78293	1.34e-08	2.9e-07	8.96228
ARHGAP30	1.03909	10.1386	5.78275	1.34e-08	2.9e-07	8.96132
TSPAN12	0.971093	6.66502	5.78161	1.35e-08	2.91e-07	8.95515
MISP	-1.12944	2.12632	-5.78155	1.35e-08	2.91e-07	8.95488
SLFN11	1.08875	9.51869	5.78142	1.35e-08	2.91e-07	8.95417
CD96	1.36914	7.72101	5.78119	1.35e-08	2.91e-07	8.95295
EXOC6	0.710798	9.33896	5.78	1.36e-08	2.93e-07	8.94653
MILR1	0.972234	7.46044	5.77831	1.38e-08	2.95e-07	8.93743
NHSL2	1.00643	4.72103	5.77817	1.38e-08	2.95e-07	8.93668
C1QTNF7	1.12992	3.35574	5.77805	1.38e-08	2.95e-07	8.93604
PCDHAC1	1.40177	2.83956	5.77738	1.38e-08	2.96e-07	8.93249
DIPK1C	-2.06408	7.66236	-5.77711	1.38e-08	2.96e-07	8.93103
NCOA3	0.583137	11.4329	5.7736	1.41e-08	3.01e-07	8.91218
CDH3	-1.69871	11.0428	-5.7734	1.41e-08	3.01e-07	8.91113
BHLHA15	1.28626	3.68343	5.772	1.42e-08	3.03e-07	8.90358
HAVCR1	0.900182	1.57713	5.76806	1.46e-08	3.1e-07	8.88246
CLEC17A	1.37593	3.75684	5.76406	1.49e-08	3.16e-07	8.86105
SH3KBP1	0.666354	12.4178	5.76238	1.5e-08	3.19e-07	8.85201
IPCEF1	1.19712	6.32357	5.76179	1.51e-08	3.2e-07	8.84888
SH2D1A	1.56549	6.35621	5.75939	1.53e-08	3.23e-07	8.83601
TRMT1L	0.658857	10.2793	5.75466	1.57e-08	3.32e-07	8.81069
RAB3GAP2	0.73994	11.525	5.75186	1.59e-08	3.37e-07	8.7957
DHRS3	0.943292	10.2603	5.75149	1.6e-08	3.37e-07	8.79374
GLRA4	-0.599907	0.524498	-5.75086	1.6e-08	3.38e-07	8.79038
SMARCA5	0.684808	12.3402	5.74868	1.62e-08	3.41e-07	8.77873
PRKACB	0.873958	11.4402	5.74666	1.64e-08	3.45e-07	8.76793
IL20	-0.929678	1.23631	-5.74661	1.64e-08	3.45e-07	8.76768
RECK	0.714022	9.2479	5.74624	1.64e-08	3.45e-07	8.76569
TMEM233	1.09388	4.58661	5.74591	1.65e-08	3.45e-07	8.76394
TMPRSS13	-1.70054	6.42645	-5.74507	1.65e-08	3.46e-07	8.75945
NLRP3	0.877287	7.15647	5.74502	1.65e-08	3.46e-07	8.75917
MDS2	0.987956	2.02267	5.74495	1.65e-08	3.46e-07	8.75881
TNFRSF17	1.76476	4.4179	5.74407	1.66e-08	3.47e-07	8.75407
HNF4G	1.66298	3.33531	5.74126	1.69e-08	3.53e-07	8.73908
TNFSF13B	1.25937	8.98306	5.73893	1.71e-08	3.57e-07	8.72665
AKNA	0.79146	10.9489	5.7387	1.71e-08	3.57e-07	8.72539
IFNG.AS1	1.32128	2.34899	5.73663	1.73e-08	3.61e-07	8.71438
TCF21	1.09169	1.37708	5.73514	1.75e-08	3.63e-07	8.70643
MED12L	0.994381	4.8658	5.73167	1.78e-08	3.7e-07	8.68793
CD48	1.26077	8.94156	5.72839	1.81e-08	3.76e-07	8.67045
MFNG	0.872387	8.69723	5.72798	1.82e-08	3.77e-07	8.66827
IQGAP2	1.10102	9.84969	5.72716	1.82e-08	3.78e-07	8.66391
INHBB	0.866971	7.84409	5.72609	1.84e-08	3.8e-07	8.6582
CRLF3	0.613998	9.69834	5.72477	1.85e-08	3.82e-07	8.65116
PHIP	0.734861	11.0616	5.72277	1.87e-08	3.86e-07	8.6405
CRTAM	1.35398	5.71533	5.72183	1.88e-08	3.88e-07	8.63548
RFX3	0.8043	8.62004	5.72114	1.89e-08	3.89e-07	8.6318
AGAP2	0.820549	8.18087	5.71995	1.9e-08	3.91e-07	8.62548
SLC16A14	0.819988	5.87665	5.716	1.94e-08	3.99e-07	8.60449
KCNQ1	0.684981	7.87578	5.7135	1.97e-08	4.04e-07	8.59119
SEC23A	0.676247	11.5772	5.71277	1.98e-08	4.06e-07	8.58728
SIRT1	0.675099	9.792	5.71216	1.98e-08	4.07e-07	8.58404
SIRPG.AS1	1.04625	1.5492	5.71125	1.99e-08	4.08e-07	8.57924
CD37	1.02647	9.91781	5.71105	1.99e-08	4.08e-07	8.57818
MSH6	0.546335	11.8784	5.7106	2e-08	4.09e-07	8.57576
EYS	0.884319	4.85394	5.70837	2.02e-08	4.13e-07	8.56394
NCR3	1.22626	4.48514	5.70812	2.03e-08	4.14e-07	8.56258
CHRDL1	1.97848	6.99152	5.70749	2.03e-08	4.15e-07	8.55925
NETO1	1.32655	2.82639	5.70626	2.05e-08	4.17e-07	8.55269
CILP	1.78773	7.58639	5.70626	2.05e-08	4.17e-07	8.55268
DCK	0.740247	10.2271	5.70507	2.06e-08	4.19e-07	8.54641
HELB	0.685103	8.6428	5.70225	2.09e-08	4.25e-07	8.53142
ZNF827	0.801218	10.4573	5.69771	2.15e-08	4.35e-07	8.50735
LINC00996	1.19683	3.93473	5.69761	2.15e-08	4.35e-07	8.50679
C1orf54	0.54683	8.49548	5.69294	2.2e-08	4.46e-07	8.48203
N4BP2	0.89789	9.11148	5.69095	2.23e-08	4.51e-07	8.47149
ARHGAP40	-1.4392	2.40938	-5.69034	2.23e-08	4.52e-07	8.46826
DNAH17	-0.659628	6.95831	-5.69008	2.24e-08	4.52e-07	8.46686
STAG2	0.714522	12.2153	5.68874	2.25e-08	4.55e-07	8.45977
TXNDC5	0.804415	9.61999	5.68623	2.28e-08	4.61e-07	8.44651
ERICH3	1.27769	2.07971	5.68306	2.32e-08	4.68e-07	8.42972
IQCG	0.67298	8.63172	5.68302	2.33e-08	4.68e-07	8.42953
EMBP1	1.14208	4.60332	5.68242	2.33e-08	4.69e-07	8.42632
LYPD6B	-1.40893	2.72333	-5.6821	2.34e-08	4.69e-07	8.42465
GRAP	0.944441	5.39598	5.68162	2.34e-08	4.7e-07	8.42211
MYO7A	0.984348	8.88773	5.67784	2.39e-08	4.79e-07	8.4021
PTGER4	1.01384	7.99783	5.67759	2.4e-08	4.8e-07	8.40077
PHF3	0.68699	11.6017	5.67735	2.4e-08	4.8e-07	8.39949
ZNF835	1.11648	4.19348	5.6772	2.4e-08	4.8e-07	8.3987
RANBP2	0.635279	12.4505	5.6712	2.48e-08	4.95e-07	8.36699
LY9	1.33847	6.50585	5.67085	2.49e-08	4.96e-07	8.36517
SLC1A3	1.06184	9.23009	5.66836	2.52e-08	5.02e-07	8.352
FAM241A	0.809509	7.98414	5.66666	2.54e-08	5.06e-07	8.34305
CETP	1.20202	6.97218	5.66659	2.54e-08	5.06e-07	8.34266
TRAF3IP3	1.22491	7.86035	5.66284	2.6e-08	5.16e-07	8.32285
CDC73	0.674401	11.1371	5.66264	2.6e-08	5.16e-07	8.32183
ARHGAP6	1.25191	6.66763	5.66091	2.62e-08	5.2e-07	8.31269
LINC00861	1.49734	5.2429	5.6602	2.63e-08	5.22e-07	8.30894
PPL	-1.56812	8.53273	-5.65761	2.67e-08	5.29e-07	8.29529
S100Z	0.834182	2.03413	5.65642	2.69e-08	5.32e-07	8.28903
FAM83G	-0.944911	9.45165	-5.65529	2.71e-08	5.34e-07	8.28308
KLHL33	0.79348	1.5799	5.65508	2.71e-08	5.34e-07	8.28195
LGALS9B	-0.80773	1.47768	-5.65504	2.71e-08	5.34e-07	8.28176
NCOA2	0.618429	11.1087	5.65451	2.72e-08	5.35e-07	8.27893
MCTP1	1.02785	8.92383	5.65173	2.76e-08	5.43e-07	8.26428
JAKMIP2	1.4153	5.14773	5.64957	2.79e-08	5.49e-07	8.25294
EPHX4	1.33028	4.68886	5.64739	2.82e-08	5.55e-07	8.24146
APAF1	0.752053	9.52402	5.64674	2.83e-08	5.56e-07	8.23803
MIR8071.2	1.35617	2.13338	5.64647	2.84e-08	5.57e-07	8.23662
CCDC170	0.998683	5.24136	5.64589	2.85e-08	5.58e-07	8.23357
C16orf87	0.615849	8.71136	5.64554	2.85e-08	5.58e-07	8.23172
LINGO3	1.01146	3.02898	5.64525	2.86e-08	5.59e-07	8.23018
DENND4A	0.691684	10.1881	5.64499	2.86e-08	5.59e-07	8.22881
ZNF490	0.649436	6.4129	5.64408	2.88e-08	5.61e-07	8.22406
CERS6	0.95138	9.80945	5.64396	2.88e-08	5.61e-07	8.22341
VPS13C	0.769196	11.5402	5.642	2.91e-08	5.66e-07	8.21312
KCND2	1.30186	2.97048	5.64122	2.92e-08	5.68e-07	8.20899
TMEM45A	-0.954303	9.83317	-5.63646	3e-08	5.82e-07	8.18399
CD33	0.975515	7.34207	5.63573	3.01e-08	5.84e-07	8.18017
FNDC5	1.09294	4.61259	5.63356	3.05e-08	5.91e-07	8.16876
C5orf46	-1.31235	2.70362	-5.63048	3.1e-08	6e-07	8.15257
CCN3	-1.5178	10.4445	-5.63003	3.1e-08	6.01e-07	8.15019
ANAPC1	0.57134	10.1967	5.62624	3.17e-08	6.13e-07	8.13032
ASXL3	1.00184	2.11287	5.62529	3.18e-08	6.15e-07	8.12534
REG4	0.922303	1.25959	5.62486	3.19e-08	6.16e-07	8.12309
ADA2	1.06939	11.3185	5.62447	3.2e-08	6.17e-07	8.12105
TMPRSS11F	-1.03554	1.80233	-5.62299	3.23e-08	6.21e-07	8.11326
C1QA	1.08753	12.7445	5.62294	3.23e-08	6.21e-07	8.11304
SKAP2	0.863994	11.0517	5.61771	3.32e-08	6.38e-07	8.08562
ARID4A	0.736592	9.73632	5.617	3.33e-08	6.4e-07	8.0819
PAK6	-1.12837	2.15309	-5.61582	3.35e-08	6.43e-07	8.07568
SIM1	-1.08664	1.58934	-5.61317	3.4e-08	6.52e-07	8.06184
TCF4	1.0038	10.1339	5.61166	3.43e-08	6.56e-07	8.05391
ATP2B1	0.87105	11.4907	5.61125	3.44e-08	6.57e-07	8.05179
TNFRSF1B	0.854964	11.1279	5.61098	3.44e-08	6.58e-07	8.05036
SCARF1	0.666156	8.36575	5.60922	3.47e-08	6.63e-07	8.04117
PABPC4L	1.18242	4.9119	5.6086	3.49e-08	6.65e-07	8.03791
PTPN4	0.610353	9.4436	5.60699	3.52e-08	6.7e-07	8.02946
RSBN1	0.59925	9.88625	5.60095	3.63e-08	6.91e-07	7.99789
HVCN1	0.891603	8.40927	5.60091	3.63e-08	6.91e-07	7.99772
GPRIN3	1.15326	9.97369	5.60067	3.64e-08	6.92e-07	7.99646
PKHD1L1	1.22089	2.79625	5.59168	3.82e-08	7.25e-07	7.94952
COL23A1	-0.949125	5.1939	-5.59156	3.82e-08	7.25e-07	7.94886
ANKRD44.AS1	0.930189	1.53658	5.58951	3.87e-08	7.33e-07	7.9382
BDP1	0.765788	10.652	5.58925	3.87e-08	7.33e-07	7.93685
SLC26A9	-1.1142	2.48015	-5.58563	3.95e-08	7.47e-07	7.91796
LOC107986114	0.634132	4.57819	5.58506	3.96e-08	7.48e-07	7.915
PEAR1	0.895395	7.54282	5.58457	3.97e-08	7.5e-07	7.91245
PAPOLG	0.558808	9.6655	5.58174	4.03e-08	7.61e-07	7.89767
HIF1A	0.68049	12.5211	5.5793	4.08e-08	7.7e-07	7.88499
TNNT3	1.19152	3.60793	5.57869	4.1e-08	7.72e-07	7.88182
SULT1A1	1.16357	7.90451	5.57459	4.19e-08	7.88e-07	7.86047
BEST2	-0.670899	1.02681	-5.57065	4.28e-08	8.05e-07	7.83996
XKRX	-1.12878	3.25571	-5.57005	4.29e-08	8.06e-07	7.83683
IL10RA	1.07018	10.118	5.56982	4.3e-08	8.07e-07	7.83567
TTC22	-1.43838	4.7343	-5.56607	4.39e-08	8.22e-07	7.81617
INA	-1.475	3.57549	-5.5643	4.43e-08	8.29e-07	7.80693
TMEM132E	1.08961	3.19361	5.56293	4.46e-08	8.34e-07	7.79981
SETX	0.603874	12.0739	5.56242	4.47e-08	8.36e-07	7.79717
ITGA8	1.08297	6.73616	5.55767	4.59e-08	8.57e-07	7.77251
CCR2	1.32996	6.85993	5.55683	4.61e-08	8.6e-07	7.76815
ACAP2	0.653322	11.4119	5.5558	4.64e-08	8.64e-07	7.76283
LINC00892	1.09619	2.79339	5.55455	4.67e-08	8.69e-07	7.75632
SNAI3	0.740868	5.88434	5.55354	4.69e-08	8.73e-07	7.75111
ADAM22	1.13501	7.77534	5.55189	4.73e-08	8.8e-07	7.74256
JAK3	0.929427	10.0399	5.55029	4.77e-08	8.86e-07	7.73422
CEP350	0.696693	11.6989	5.54811	4.83e-08	8.96e-07	7.72294
HCG22	1.28524	3.00078	5.54605	4.88e-08	9.05e-07	7.71227
ZC3H12D	1.08049	6.09303	5.54501	4.91e-08	9.09e-07	7.70686
FAM163B	1.20827	2.0103	5.54479	4.92e-08	9.1e-07	7.70572
H2AJ	-0.883929	11.5494	-5.54076	5.02e-08	9.28e-07	7.68487
ITM2A	1.17272	8.77171	5.54035	5.04e-08	9.29e-07	7.68277
PPARG	0.80243	7.18735	5.5366	5.14e-08	9.47e-07	7.66333
RAB8B	0.677121	10.9817	5.53621	5.15e-08	9.48e-07	7.66134
LILRA5	1.0086	6.46422	5.53506	5.18e-08	9.53e-07	7.6554
GZMK	1.57575	7.00795	5.53264	5.25e-08	9.64e-07	7.64289
NUDCD1	0.734442	10.2034	5.53263	5.25e-08	9.64e-07	7.64281
RGL1	0.810545	10.5892	5.53141	5.28e-08	9.7e-07	7.6365
RAP1A	0.570782	11.6685	5.52796	5.38e-08	9.87e-07	7.61868
PLA2G7	1.06962	8.13784	5.52348	5.51e-08	1.01e-06	7.59554
UBXN7	0.545209	11.2325	5.52331	5.52e-08	1.01e-06	7.59469
ZFR	0.643337	12.2358	5.52029	5.61e-08	1.03e-06	7.57908
SMCHD1	0.704635	11.5019	5.51953	5.63e-08	1.03e-06	7.57518
ITGAL	1.27687	9.82736	5.5193	5.64e-08	1.03e-06	7.57399
GPC6	1.42342	7.98546	5.51721	5.7e-08	1.04e-06	7.56319
VSIG10L	-0.800969	8.15783	-5.51555	5.75e-08	1.05e-06	7.55463
KCTD4	-1.09708	1.41396	-5.51366	5.81e-08	1.06e-06	7.54492
PPP1R14B.AS1	-0.777885	5.44891	-5.5109	5.89e-08	1.07e-06	7.53069
IL7	1.04927	5.81273	5.51039	5.91e-08	1.07e-06	7.52807
CRACR2A	1.19069	7.52222	5.50933	5.94e-08	1.08e-06	7.52261
PIM2	0.788758	10.6283	5.50779	5.99e-08	1.09e-06	7.51467
MIR4538	0.921013	1.22874	5.50527	6.07e-08	1.1e-06	7.5017
RIF1	0.701481	11.5059	5.50482	6.09e-08	1.1e-06	7.49936
POLA1	0.551837	10.592	5.50374	6.12e-08	1.11e-06	7.49384
MLKL	0.743202	8.72815	5.50277	6.16e-08	1.11e-06	7.4888
SASH3	1.10366	9.46053	5.5027	6.16e-08	1.11e-06	7.48845
NR2F2	0.686255	11.5648	5.5002	6.24e-08	1.13e-06	7.4756
LRRC15	-1.79642	8.225	-5.49932	6.27e-08	1.13e-06	7.47107
PSIP1	0.698814	11.3797	5.49798	6.32e-08	1.14e-06	7.46417
MTREX	0.579185	11.5615	5.49772	6.32e-08	1.14e-06	7.46285
ZBTB11	0.701378	10.082	5.49701	6.35e-08	1.14e-06	7.45922
IL21R	1.35429	7.24922	5.49335	6.47e-08	1.16e-06	7.4404
DOCK8	0.998403	10.1254	5.49085	6.56e-08	1.18e-06	7.42757
SNX6	0.643	11.5021	5.48906	6.62e-08	1.19e-06	7.41834
MIR7848	0.571167	0.710897	5.48695	6.7e-08	1.2e-06	7.40753
MCL1	0.533863	14.0159	5.48672	6.71e-08	1.2e-06	7.40633
CEP120	0.718176	9.69316	5.48295	6.84e-08	1.22e-06	7.38701
ZNF280C	0.555319	8.20698	5.48207	6.87e-08	1.23e-06	7.38251
PIKFYVE	0.62208	11.2312	5.47568	7.11e-08	1.27e-06	7.34973
CTSV	-1.01801	7.45577	-5.47377	7.18e-08	1.28e-06	7.33994
LOC100129434	0.799382	2.84693	5.47345	7.19e-08	1.28e-06	7.33834
PREPL	0.622832	11.3697	5.47199	7.25e-08	1.29e-06	7.33083
CEP290	0.87148	9.40459	5.47135	7.28e-08	1.29e-06	7.32757
FBP1	1.03835	8.27668	5.47003	7.33e-08	1.3e-06	7.32083
CFH	1.00559	10.4804	5.46887	7.37e-08	1.31e-06	7.31488
STAG1	0.691613	10.4446	5.4661	7.48e-08	1.33e-06	7.30071
EPHA1	-0.9938	6.10324	-5.46205	7.64e-08	1.35e-06	7.27998
DUOXA2	-0.894454	1.1312	-5.46196	7.65e-08	1.35e-06	7.27953
EML4	0.527032	11.5971	5.46166	7.66e-08	1.35e-06	7.27801
MOB1A	0.566188	12.5157	5.46118	7.68e-08	1.36e-06	7.27558
TBC1D4	0.946739	11.3407	5.46109	7.68e-08	1.36e-06	7.27512
ADCY7	0.865832	8.54953	5.45995	7.73e-08	1.36e-06	7.26925
INTS8	0.548081	10.8758	5.45644	7.87e-08	1.39e-06	7.25132
MANEA	0.868279	9.13463	5.45622	7.88e-08	1.39e-06	7.25021
TRIM5	0.639697	10.0585	5.45607	7.89e-08	1.39e-06	7.24942
PAPOLA	0.508186	13.0241	5.4511	8.1e-08	1.42e-06	7.2241
PDLIM5	0.619445	11.5407	5.44813	8.23e-08	1.44e-06	7.20891
SPP1	1.4673	13.6822	5.44797	8.23e-08	1.44e-06	7.20809
NLRP6	0.945807	4.45243	5.44681	8.29e-08	1.45e-06	7.20219
SERPINB2	-1.84025	4.56653	-5.44658	8.3e-08	1.45e-06	7.20101
SH3BGRL2	0.873246	7.81541	5.44506	8.36e-08	1.46e-06	7.1933
OSBPL11	0.578902	10.0521	5.44455	8.38e-08	1.47e-06	7.19069
GTF2H2C	0.63764	7.26713	5.44421	8.4e-08	1.47e-06	7.18895
HSD17B2	-1.15462	2.57825	-5.44293	8.46e-08	1.48e-06	7.18242
FMO2	1.32248	6.26333	5.44252	8.47e-08	1.48e-06	7.18035
DUSP13	-0.764693	1.0427	-5.44041	8.57e-08	1.49e-06	7.16959
WT1.AS	1.14059	1.90178	5.43826	8.67e-08	1.51e-06	7.15861
USP28	0.581419	9.71942	5.4379	8.68e-08	1.51e-06	7.15681
UGT2B17	1.06393	1.46864	5.43736	8.71e-08	1.51e-06	7.15403
ROCK1	0.753555	11.3172	5.43729	8.71e-08	1.51e-06	7.15368
SDE2	0.5968	10.7532	5.43698	8.73e-08	1.51e-06	7.1521
ZSCAN2	0.510357	8.33773	5.43334	8.9e-08	1.54e-06	7.13359
BCL2L10	-1.09836	2.04128	-5.43122	9e-08	1.56e-06	7.12283
MFAP3	0.732937	9.61368	5.42906	9.1e-08	1.57e-06	7.11182
HCAR2	-1.12315	3.92572	-5.42671	9.21e-08	1.59e-06	7.09985
WDR44	0.590967	9.46566	5.41995	9.55e-08	1.65e-06	7.06555
ZNF292	0.804278	10.1736	5.41894	9.6e-08	1.66e-06	7.0604
ZC3H12A	-0.714184	8.01249	-5.41835	9.63e-08	1.66e-06	7.0574
TPR	0.626866	13.0285	5.41775	9.66e-08	1.66e-06	7.05439
TOX	1.24491	7.39367	5.41668	9.71e-08	1.67e-06	7.04893
CEP295	0.770983	8.84697	5.41429	9.83e-08	1.69e-06	7.03683
NAT8B	0.799352	2.22753	5.41342	9.88e-08	1.7e-06	7.03242
AKAP11	0.709857	11.1958	5.41133	9.99e-08	1.71e-06	7.02181
ZBTB7C	-1.27322	5.67867	-5.40867	1.01e-07	1.74e-06	7.00833
ARHGAP29	0.916058	9.29911	5.40842	1.01e-07	1.74e-06	7.00707
CCP110	0.714776	9.67878	5.40787	1.02e-07	1.74e-06	7.00424
HSPA13	0.745931	11.1649	5.40723	1.02e-07	1.75e-06	7.00102
SNX2	0.570648	11.6403	5.40541	1.03e-07	1.76e-06	6.9918
PARD6G	-0.613792	10.0836	-5.40511	1.03e-07	1.76e-06	6.99031
PADI1	-1.41284	2.91932	-5.40167	1.05e-07	1.79e-06	6.97288
SFTPD	-1.24138	2.71466	-5.40041	1.06e-07	1.8e-06	6.96649
MYO1F	0.848969	9.998	5.39958	1.06e-07	1.81e-06	6.96231
GNA13	0.609226	12.165	5.39926	1.06e-07	1.81e-06	6.96069
AKAP13	0.509631	12.563	5.39529	1.09e-07	1.85e-06	6.9406
LDB2	0.763505	8.34952	5.39403	1.09e-07	1.86e-06	6.9342
TAFA1	0.97739	1.86455	5.39379	1.1e-07	1.86e-06	6.93299
FFAR3	0.794876	1.63056	5.39342	1.1e-07	1.86e-06	6.93111
AFAP1	0.810995	11.2599	5.39164	1.11e-07	1.88e-06	6.92215
TDRKH	0.667088	9.36838	5.39079	1.11e-07	1.88e-06	6.91783
MIR8071.1	1.23954	1.87445	5.38894	1.12e-07	1.9e-06	6.90848
SINHCAF	0.723272	10.7249	5.38518	1.15e-07	1.94e-06	6.8895
EMP3	-0.594742	13.2716	-5.38446	1.15e-07	1.94e-06	6.88589
MCPH1	0.520692	9.92563	5.38444	1.15e-07	1.94e-06	6.88576
CERKL	1.1489	8.34566	5.38437	1.15e-07	1.94e-06	6.88544
CYFIP2	0.945076	10.7221	5.38383	1.15e-07	1.94e-06	6.88269
LINC02649	0.713275	3.27312	5.38344	1.16e-07	1.95e-06	6.88074
TRERF1	0.874794	8.66396	5.38286	1.16e-07	1.95e-06	6.8778
IGLL5	2.18666	8.89429	5.38214	1.16e-07	1.96e-06	6.87418
TBX1	-1.16707	4.7372	-5.3816	1.17e-07	1.96e-06	6.87147
NMUR1	1.02651	4.63	5.3814	1.17e-07	1.96e-06	6.87046
SMCO4	0.699154	8.40898	5.38063	1.17e-07	1.97e-06	6.86657
TIE1	0.770247	9.5564	5.3795	1.18e-07	1.98e-06	6.86086
CPEB3	0.671413	7.22728	5.37917	1.18e-07	1.98e-06	6.85921
GALNT4	0.83505	4.23799	5.3779	1.19e-07	1.99e-06	6.85276
TESPA1	1.29675	6.41725	5.37572	1.2e-07	2.01e-06	6.84181
MIR4539	0.866384	1.11264	5.37568	1.2e-07	2.01e-06	6.8416
UBXN2B	0.612652	10.5779	5.37504	1.21e-07	2.01e-06	6.83835
DDX50	0.53252	10.7344	5.37502	1.21e-07	2.01e-06	6.83829
IL22RA1	-1.62123	4.12573	-5.37212	1.23e-07	2.04e-06	6.82367
CWC22	0.615972	10.3468	5.37197	1.23e-07	2.04e-06	6.82288
KLRC4	1.06927	2.11978	5.37113	1.23e-07	2.05e-06	6.81867
ABCG2	0.95967	7.10783	5.36976	1.24e-07	2.06e-06	6.81178
IL21	0.756764	0.938092	5.36667	1.26e-07	2.09e-06	6.79623
NEK4	0.561266	9.88139	5.3658	1.27e-07	2.1e-06	6.79181
TYRP1	-3.12025	10.5506	-5.36228	1.29e-07	2.14e-06	6.77413
APOBEC3D	0.833753	8.12908	5.36188	1.29e-07	2.14e-06	6.77214
SPAAR	0.688497	4.24913	5.35997	1.31e-07	2.16e-06	6.76252
TMPO	0.644279	12.0023	5.35943	1.31e-07	2.16e-06	6.75978
SOS1	0.61616	11.4177	5.35916	1.31e-07	2.16e-06	6.75843
EPS8L2	-1.21706	8.97886	-5.35841	1.32e-07	2.17e-06	6.75466
SEC24A	0.627682	10.8581	5.35741	1.32e-07	2.18e-06	6.74966
AQP5	-1.57565	3.90311	-5.35168	1.36e-07	2.25e-06	6.72086
ADAMTS6	1.08419	5.79938	5.35047	1.37e-07	2.26e-06	6.71479
CCR6	1.03579	1.83167	5.34974	1.38e-07	2.26e-06	6.71111
ZBTB46	0.681944	8.80745	5.34962	1.38e-07	2.26e-06	6.71054
ACER2	0.777562	5.69741	5.34802	1.39e-07	2.28e-06	6.7025
LINC02260	-1.14632	1.12282	-5.34757	1.39e-07	2.28e-06	6.70023
TOR4A	0.878731	8.65225	5.34687	1.4e-07	2.29e-06	6.69673
GTPBP8	0.526599	8.97629	5.34605	1.41e-07	2.3e-06	6.69262
RASGRP2	1.02515	7.50191	5.34521	1.41e-07	2.31e-06	6.68841
TICAM2	0.752095	2.79144	5.34514	1.41e-07	2.31e-06	6.68803
ZNF217	0.592268	11.3165	5.34388	1.42e-07	2.32e-06	6.68173
HLTF	0.750089	11.2396	5.34341	1.42e-07	2.32e-06	6.67939
CHRM3.AS2	1.4274	3.61281	5.3418	1.44e-07	2.34e-06	6.67132
ZBTB32	0.960724	5.11216	5.34111	1.44e-07	2.35e-06	6.66783
PDE1C	1.30115	5.23122	5.34074	1.44e-07	2.35e-06	6.66598
LINC00877	0.942876	3.51045	5.3391	1.46e-07	2.37e-06	6.65778
GCOM1	-0.957463	1.64881	-5.3389	1.46e-07	2.37e-06	6.65675
SALL2	1.05479	8.61274	5.33651	1.48e-07	2.4e-06	6.64478
MRC1	1.08858	9.04153	5.33377	1.5e-07	2.43e-06	6.63106
BIRC6	0.551493	12.0862	5.33268	1.51e-07	2.44e-06	6.62562
NUP153	0.557486	11.997	5.332	1.51e-07	2.45e-06	6.62223
ARHGEF3	0.672012	10.0545	5.32998	1.53e-07	2.47e-06	6.61211
XRN1	0.72718	10.8245	5.3292	1.53e-07	2.48e-06	6.60823
MPHOSPH9	0.716852	9.69401	5.32918	1.53e-07	2.48e-06	6.60813
PODXL	0.727919	10.6817	5.32894	1.54e-07	2.48e-06	6.60691
KRT79	-1.56498	2.96084	-5.32814	1.54e-07	2.49e-06	6.60291
SEC62	0.579738	12.3424	5.32752	1.55e-07	2.49e-06	6.59981
FCAMR	1.54763	2.43314	5.3243	1.57e-07	2.53e-06	6.58371
ATF2	0.618307	11.0609	5.32425	1.57e-07	2.53e-06	6.58348
SAMD9L	1.08596	10.255	5.32412	1.58e-07	2.53e-06	6.58284
LILRB3	0.767635	6.66893	5.32282	1.59e-07	2.55e-06	6.57633
TRIM7	-1.00953	6.56676	-5.32242	1.59e-07	2.55e-06	6.57432
ENTPD1	0.596895	11.1522	5.32221	1.59e-07	2.55e-06	6.57325
ADAMDEC1	1.60925	7.05096	5.32055	1.6e-07	2.57e-06	6.56498
AGO3	0.64552	9.79435	5.32049	1.61e-07	2.57e-06	6.56467
IL17REL	1.13476	2.25582	5.31858	1.62e-07	2.6e-06	6.55514
TMED5	0.758649	11.3864	5.31785	1.63e-07	2.6e-06	6.5515
OVCH1.AS1	0.969523	1.79762	5.31661	1.64e-07	2.62e-06	6.54529
TUT4	0.654441	10.6414	5.3139	1.66e-07	2.65e-06	6.53178
LOC107985688	0.945886	3.66575	5.31382	1.66e-07	2.65e-06	6.5314
PTENP1	0.684191	5.78355	5.30997	1.69e-07	2.7e-06	6.5122
RBL2	0.674704	11.3049	5.30885	1.7e-07	2.71e-06	6.50659
RNF169	0.667403	9.48758	5.30827	1.71e-07	2.72e-06	6.50374
MPEG1	1.00317	10.5173	5.30794	1.71e-07	2.72e-06	6.50209
ARL11	0.886027	6.20546	5.30697	1.72e-07	2.73e-06	6.49723
NMD3	0.643978	11.0847	5.3025	1.76e-07	2.79e-06	6.47498
S100A11	-0.513757	14.1828	-5.30123	1.77e-07	2.81e-06	6.46866
RGS5	1.06087	10.01	5.30096	1.78e-07	2.81e-06	6.46728
CCDC186	0.787886	8.92867	5.30075	1.78e-07	2.81e-06	6.46626
NR1H3	0.621635	10.368	5.29926	1.79e-07	2.83e-06	6.45885
CSF3	-1.32623	1.81574	-5.29792	1.8e-07	2.85e-06	6.45218
RGS4	1.16932	6.99374	5.29702	1.81e-07	2.86e-06	6.44767
MED13	0.632105	11.6842	5.29672	1.82e-07	2.86e-06	6.44619
DUSP1	0.818668	11.0045	5.2948	1.83e-07	2.89e-06	6.43664
ABI3	0.821118	8.95958	5.29147	1.86e-07	2.94e-06	6.42011
ADRB1	1.37975	3.10541	5.29079	1.87e-07	2.95e-06	6.41671
HSF5	0.919727	2.06576	5.28842	1.89e-07	2.98e-06	6.40496
LILRB2	1.00529	8.68831	5.28522	1.93e-07	3.03e-06	6.38902
MS4A7	0.925485	9.38827	5.28464	1.93e-07	3.03e-06	6.38618
SCN3A	1.20876	3.55271	5.28216	1.96e-07	3.07e-06	6.37383
TSPAN13	1.01321	9.15699	5.27634	2.02e-07	3.16e-06	6.34498
RASSF10	-1.29146	3.39654	-5.27507	2.03e-07	3.17e-06	6.33871
FPR3	0.998835	9.28398	5.275	2.03e-07	3.17e-06	6.33833
COLEC12	0.921756	8.94374	5.27447	2.04e-07	3.18e-06	6.3357
OMA1	0.551287	9.25688	5.27442	2.04e-07	3.18e-06	6.33546
CMTM8	0.952016	7.02896	5.2742	2.04e-07	3.18e-06	6.3344
ANAPC1P1	0.676464	1.78779	5.27039	2.08e-07	3.24e-06	6.3155
CSTF3.DT	0.686673	1.89489	5.26833	2.1e-07	3.27e-06	6.30529
BMP5	1.16515	1.73739	5.26821	2.1e-07	3.27e-06	6.30471
NR5A2	0.855549	6.7122	5.26597	2.13e-07	3.31e-06	6.29363
ATP11C	0.742496	9.90842	5.26591	2.13e-07	3.31e-06	6.29332
P2RY13	1.17082	6.53298	5.26563	2.13e-07	3.31e-06	6.29193
ARHGAP4	0.783002	11.1587	5.26451	2.14e-07	3.33e-06	6.28638
FUT8	0.666611	10.6334	5.26356	2.15e-07	3.34e-06	6.28169
FAM30A	1.72146	4.80715	5.26193	2.17e-07	3.37e-06	6.27363
HEATR1	0.6171	11.9018	5.26112	2.18e-07	3.38e-06	6.26964
DDAH1	0.833081	8.64056	5.26067	2.19e-07	3.38e-06	6.2674
LINC02513	0.789077	0.882886	5.26064	2.19e-07	3.38e-06	6.26724
TCL1A	1.76571	4.84063	5.25923	2.2e-07	3.4e-06	6.26027
LAT2	0.804803	8.75695	5.25915	2.2e-07	3.4e-06	6.25989
PILRA	0.795735	8.2996	5.25843	2.21e-07	3.41e-06	6.25633
CLEC4M	1.13933	1.70716	5.25693	2.23e-07	3.43e-06	6.24893
WAPL	0.539876	11.3188	5.2563	2.24e-07	3.44e-06	6.24579
DOK3	0.770002	9.22662	5.25597	2.24e-07	3.45e-06	6.24416
NIPBL	0.631977	11.6573	5.25577	2.24e-07	3.45e-06	6.24317
NSUN3	0.50024	8.75332	5.2555	2.24e-07	3.45e-06	6.24186
WFDC21P	-1.09595	3.99868	-5.25448	2.26e-07	3.47e-06	6.23682
NRIP1	0.824975	10.7354	5.2538	2.26e-07	3.48e-06	6.23345
GLCCI1	0.799107	9.15592	5.25283	2.28e-07	3.49e-06	6.22867
RAD21	0.629392	13.3248	5.25223	2.28e-07	3.5e-06	6.22569
KCNA1	0.914847	1.37419	5.25165	2.29e-07	3.51e-06	6.22283
RBM27	0.548004	8.95801	5.25147	2.29e-07	3.51e-06	6.22196
ZNF804A	1.12348	4.37894	5.25012	2.31e-07	3.53e-06	6.21528
IL36B	-1.22362	1.89218	-5.244	2.38e-07	3.63e-06	6.18509
MNDA	1.02797	7.83716	5.24391	2.38e-07	3.63e-06	6.18463
GPR82	1.02002	4.15567	5.2405	2.42e-07	3.7e-06	6.16783
TP53BP1	0.598591	11.4666	5.23986	2.43e-07	3.7e-06	6.16467
TBXAS1	0.862294	9.60142	5.23971	2.43e-07	3.7e-06	6.16393
STK26	1.16792	7.49081	5.23961	2.43e-07	3.7e-06	6.16344
ZNF80	1.10541	2.47558	5.23932	2.44e-07	3.71e-06	6.16204
ITGAX	0.734022	10.3237	5.2393	2.44e-07	3.71e-06	6.16191
NCF1	1.1309	7.31382	5.23877	2.45e-07	3.71e-06	6.1593
HIVEP3	0.707709	10.5178	5.23571	2.48e-07	3.77e-06	6.14426
PITPNC1	0.574293	10.0987	5.2342	2.5e-07	3.79e-06	6.13682
KCTD12	0.833352	11.7974	5.2333	2.51e-07	3.81e-06	6.13237
GBP4	1.30621	10.8325	5.23214	2.53e-07	3.83e-06	6.12666
CLEC2B	0.902588	9.18349	5.22952	2.56e-07	3.88e-06	6.11379
P2RY12	1.24845	4.86268	5.22861	2.58e-07	3.89e-06	6.10929
ARMT1	0.619185	9.95698	5.22821	2.58e-07	3.9e-06	6.10734
SEC23B	0.51788	11.9187	5.2279	2.58e-07	3.9e-06	6.1058
REL	0.654674	8.03138	5.22588	2.61e-07	3.93e-06	6.09589
WDR86.AS1	0.959252	3.24711	5.22544	2.62e-07	3.94e-06	6.09375
SLIT1	0.938674	5.34792	5.22374	2.64e-07	3.97e-06	6.08536
CYP1B1.AS1	0.719662	3.84877	5.22335	2.65e-07	3.98e-06	6.08346
OSBPL8	0.722862	11.7526	5.2231	2.65e-07	3.98e-06	6.08222
ESRP1	-1.27732	9.62419	-5.22244	2.66e-07	3.99e-06	6.07899
SULT1E1	-1.13818	1.25438	-5.22106	2.68e-07	4.01e-06	6.07219
REST	0.613199	10.7019	5.221	2.68e-07	4.01e-06	6.07192
NPY5R	1.14396	1.36214	5.22056	2.68e-07	4.02e-06	6.06974
CIP2A	0.839732	8.97401	5.22038	2.69e-07	4.02e-06	6.06889
RGS16	0.899201	9.03816	5.22012	2.69e-07	4.02e-06	6.0676
CHST4	0.969853	1.43526	5.21935	2.7e-07	4.03e-06	6.06382
TNFRSF8	0.959672	6.00078	5.21935	2.7e-07	4.03e-06	6.06379
NFAT5	0.730248	10.8236	5.21746	2.73e-07	4.07e-06	6.05451
NFAM1	0.907885	8.75595	5.2155	2.75e-07	4.11e-06	6.04493
GNGT2	0.876463	5.79618	5.21349	2.78e-07	4.15e-06	6.03503
AHCTF1	0.628994	11.3953	5.21193	2.8e-07	4.18e-06	6.02741
ZNF644	0.717654	10.8165	5.21169	2.81e-07	4.18e-06	6.02624
CASP8AP2	0.802741	9.39635	5.21105	2.82e-07	4.19e-06	6.02306
DZIP3	0.635601	9.68778	5.21094	2.82e-07	4.19e-06	6.02253
TMEM132C	1.27183	2.10998	5.2083	2.86e-07	4.24e-06	6.00961
TOP2B	0.59276	12.8458	5.20695	2.88e-07	4.27e-06	6.00301
SIX4	1.11222	6.25771	5.2068	2.88e-07	4.27e-06	6.00224
PLCB2	0.803523	10.0766	5.20606	2.89e-07	4.28e-06	5.99863
KDM5A	0.5248	11.7957	5.20591	2.89e-07	4.28e-06	5.9979
SPG11	0.518765	11.7068	5.20258	2.94e-07	4.35e-06	5.9816
PLCG2	0.767286	9.75101	5.20157	2.96e-07	4.37e-06	5.97666
HIPK1	0.529103	11.7117	5.20046	2.97e-07	4.39e-06	5.97122
CRYM	-1.31787	5.37816	-5.20035	2.97e-07	4.39e-06	5.97065
SPN	1.14532	8.77663	5.20025	2.98e-07	4.39e-06	5.97017
NPHS1	1.22319	2.34776	5.19977	2.98e-07	4.4e-06	5.96781
LINC02325	0.859292	1.46771	5.19921	2.99e-07	4.41e-06	5.96507
GPR132	0.909061	7.46984	5.1965	3.03e-07	4.47e-06	5.95181
SPRY1	0.941194	10.9384	5.19593	3.04e-07	4.47e-06	5.94903
GBP6	-1.3293	3.43526	-5.1959	3.04e-07	4.47e-06	5.94888
KLRC3	0.90484	1.74357	5.19525	3.05e-07	4.49e-06	5.94572
BAG4	0.611921	10.2793	5.19454	3.06e-07	4.5e-06	5.94226
BAG2	0.837655	7.90652	5.19374	3.08e-07	4.51e-06	5.93834
TLK1	0.578942	11.1542	5.19295	3.09e-07	4.53e-06	5.93447
PDK1	0.701253	9.99225	5.1918	3.11e-07	4.55e-06	5.92885
IQUB	0.731299	3.74332	5.19092	3.12e-07	4.57e-06	5.92457
MYLK	0.77134	11.0048	5.18965	3.14e-07	4.59e-06	5.91837
MIRLET7D	-0.853873	2.51582	-5.1893	3.15e-07	4.6e-06	5.91662
ZNF41	0.582028	8.82237	5.18776	3.17e-07	4.63e-06	5.90913
CMTM6	0.542437	12.0973	5.18764	3.17e-07	4.63e-06	5.90852
IKZF3	1.39229	8.9405	5.18734	3.18e-07	4.63e-06	5.90704
CFI	1.22003	9.63958	5.18693	3.18e-07	4.64e-06	5.90506
CSDE1	0.502407	14.7154	5.18567	3.21e-07	4.66e-06	5.89889
PTGDR	0.872208	3.80752	5.18539	3.21e-07	4.67e-06	5.89752
FCGR2A	0.809136	11.3512	5.18498	3.22e-07	4.67e-06	5.89552
ATP8B4	0.917872	6.45303	5.18443	3.23e-07	4.68e-06	5.89284
AIF1	0.874953	9.76155	5.18289	3.25e-07	4.72e-06	5.88536
FAM124B	0.713855	5.21531	5.18217	3.26e-07	4.73e-06	5.88182
CDO1	1.33632	4.75446	5.182	3.27e-07	4.73e-06	5.88102
HAMP	1.26658	5.5843	5.17938	3.31e-07	4.79e-06	5.86823
FCRL6	1.04861	5.44331	5.17811	3.33e-07	4.82e-06	5.86204
STK17B	0.872418	10.0944	5.17806	3.33e-07	4.82e-06	5.86176
IPO11	0.595238	10.1158	5.17662	3.36e-07	4.85e-06	5.85475
ARHGAP9	0.972431	8.81566	5.17637	3.36e-07	4.85e-06	5.85353
USP33	0.59199	11.4408	5.17575	3.37e-07	4.86e-06	5.85052
NUP160	0.588685	11.6331	5.1752	3.38e-07	4.87e-06	5.84786
ARL4D	-0.63821	8.44158	-5.17506	3.38e-07	4.87e-06	5.84717
ACTR2	0.50073	13.7741	5.17465	3.39e-07	4.88e-06	5.84516
DUSP14	-0.507679	10.7353	-5.17448	3.39e-07	4.88e-06	5.84434
EBI3	1.04608	6.81903	5.17392	3.4e-07	4.89e-06	5.84161
RP2	0.630213	9.70698	5.1734	3.41e-07	4.9e-06	5.83906
CD46	0.665506	12.5464	5.17295	3.42e-07	4.91e-06	5.83686
CNTN4	1.56948	6.48787	5.1696	3.48e-07	4.98e-06	5.82057
PPP1R16B	1.0048	9.15804	5.16955	3.48e-07	4.98e-06	5.82031
EGR2	0.828444	9.03964	5.16738	3.52e-07	5.04e-06	5.80977
CHST7	0.705906	6.77417	5.16499	3.56e-07	5.09e-06	5.79811
SOWAHD	0.849223	5.61892	5.16453	3.57e-07	5.1e-06	5.79592
RO60	0.733422	11.2372	5.16233	3.61e-07	5.16e-06	5.78518
RYBP	0.517451	11.5814	5.1622	3.61e-07	5.16e-06	5.78456
MYBPH	0.909886	2.02138	5.15844	3.68e-07	5.25e-06	5.7663
PCNX1	0.516865	11.3857	5.157	3.71e-07	5.29e-06	5.75928
AKT3	0.661561	12.6102	5.15645	3.72e-07	5.3e-06	5.7566
CD160	0.772191	4.6446	5.15489	3.75e-07	5.33e-06	5.74905
GIT2	0.523589	11.2989	5.15284	3.78e-07	5.38e-06	5.73907
AIDA	0.554992	10.3288	5.15277	3.79e-07	5.38e-06	5.73876
HSPB1	-0.51493	14.7562	-5.15236	3.79e-07	5.39e-06	5.73675
CA12	-1.42222	8.49377	-5.1514	3.81e-07	5.41e-06	5.73212
IL12A	0.994974	3.61647	5.1511	3.82e-07	5.42e-06	5.73064
MGA	0.557297	11.1328	5.15082	3.82e-07	5.42e-06	5.72928
FAM83H.AS1	-0.815458	7.21982	-5.15073	3.82e-07	5.42e-06	5.72887
UTRN	0.734303	11.9726	5.14906	3.86e-07	5.46e-06	5.72077
ATP13A4	-0.969969	3.51032	-5.14769	3.88e-07	5.5e-06	5.71408
TIFA	0.597846	8.85941	5.14752	3.89e-07	5.5e-06	5.71328
CREB1	0.567419	10.8432	5.1467	3.9e-07	5.52e-06	5.70929
FGR	0.844264	8.5191	5.14399	3.96e-07	5.59e-06	5.69619
GPR171	1.26339	5.43724	5.14285	3.98e-07	5.62e-06	5.69063
CWC27	0.5478	9.97915	5.13967	4.04e-07	5.71e-06	5.67522
ACSL4	0.717359	11.4484	5.13919	4.05e-07	5.72e-06	5.67289
GIMAP1	0.840593	8.05982	5.13905	4.06e-07	5.72e-06	5.67223
ITGB1	0.752432	13.5519	5.13813	4.08e-07	5.74e-06	5.66776
FOXC2	1.08329	4.28624	5.13626	4.11e-07	5.79e-06	5.65874
PPIG	0.642822	11.3997	5.1346	4.15e-07	5.83e-06	5.65068
CWF19L2	0.615948	9.05545	5.13439	4.15e-07	5.83e-06	5.64969
KLHL8	0.646101	9.80059	5.13418	4.16e-07	5.83e-06	5.64864
SUCLG2.AS1	0.766781	5.71747	5.13127	4.22e-07	5.92e-06	5.63458
USO1	0.634203	12.0075	5.13073	4.23e-07	5.93e-06	5.63199
LOC102546294	0.678451	2.97455	5.13048	4.24e-07	5.93e-06	5.63077
KCNH2	1.43523	4.98453	5.12674	4.32e-07	6.04e-06	5.61267
IL10	0.967568	5.17098	5.12667	4.32e-07	6.04e-06	5.61233
ARHGEF6	0.905907	10.2329	5.12521	4.35e-07	6.08e-06	5.60528
PARVG	0.872568	9.09387	5.12505	4.35e-07	6.08e-06	5.6045
VOPP1	0.80072	10.053	5.12404	4.38e-07	6.11e-06	5.59962
SNAPC3	0.51199	10.3216	5.12118	4.44e-07	6.19e-06	5.58581
TRIM23	0.670649	9.35883	5.12001	4.46e-07	6.22e-06	5.58018
SACS	0.744646	11.0503	5.11644	4.55e-07	6.33e-06	5.56294
SCN9A	1.56067	5.65773	5.1163	4.55e-07	6.33e-06	5.56228
SMG1P3	0.567924	6.40205	5.11615	4.55e-07	6.33e-06	5.56154
RBL1	0.575195	9.96034	5.11509	4.58e-07	6.36e-06	5.55642
ACSM3	0.926824	5.679	5.11325	4.62e-07	6.42e-06	5.54757
EDEM3	0.716602	11.2572	5.1109	4.67e-07	6.49e-06	5.53624
KCNQ3	0.807167	5.60636	5.11003	4.69e-07	6.51e-06	5.53203
MLXIPL	1.17502	4.39569	5.10844	4.73e-07	6.56e-06	5.5244
CDC42SE2	0.564974	11.1091	5.1082	4.74e-07	6.56e-06	5.52324
CALB2	-1.35465	3.81304	-5.10754	4.75e-07	6.58e-06	5.52006
PIK3R5	0.826567	8.66291	5.10594	4.79e-07	6.63e-06	5.51237
DLC1	0.785619	12.1054	5.10443	4.83e-07	6.67e-06	5.50507
ASXL2	0.54107	11.4203	5.10386	4.84e-07	6.69e-06	5.50232
UBE2D1	0.510637	9.56182	5.10335	4.85e-07	6.7e-06	5.49989
SP3	0.588154	11.807	5.10266	4.87e-07	6.72e-06	5.49658
KIAA0586	0.559389	9.80678	5.10109	4.91e-07	6.77e-06	5.48899
ADAMTS5	0.912726	7.52144	5.09762	5e-07	6.88e-06	5.4723
TLDC2	0.794266	4.99466	5.09536	5.05e-07	6.95e-06	5.46148
CD27	1.26268	7.95482	5.09202	5.14e-07	7.06e-06	5.44541
NCEH1	0.79499	9.30567	5.09122	5.16e-07	7.08e-06	5.44155
UHRF1BP1L	0.69739	9.56755	5.09119	5.16e-07	7.08e-06	5.4414
PDE6B	0.944307	6.41202	5.08859	5.23e-07	7.17e-06	5.42895
RALGAPA2	0.506985	10.1718	5.08755	5.25e-07	7.2e-06	5.42396
DPEP2	0.813594	6.59144	5.08675	5.27e-07	7.23e-06	5.4201
IGSF9	-1.36267	4.2988	-5.08619	5.29e-07	7.24e-06	5.41741
OXR1	0.768023	10.4919	5.08419	5.34e-07	7.31e-06	5.40782
NSL1	0.507676	10.3028	5.08255	5.39e-07	7.37e-06	5.39994
TRIP11	0.63552	10.6856	5.08218	5.4e-07	7.37e-06	5.3982
RESF1	0.760841	10.9183	5.08123	5.42e-07	7.4e-06	5.39365
FUBP1	0.507812	11.9962	5.08106	5.43e-07	7.4e-06	5.3928
SULF1	1.07692	11.0143	5.08055	5.44e-07	7.41e-06	5.39039
ZFP36L1	0.530371	13.3471	5.07948	5.47e-07	7.44e-06	5.38525
PIBF1	0.82442	9.25975	5.07809	5.51e-07	7.49e-06	5.3786
IL15RA	0.803718	8.0797	5.07766	5.52e-07	7.5e-06	5.37653
IQCB1	0.595782	9.71672	5.07552	5.58e-07	7.57e-06	5.3663
DUSP5	0.859401	10.5199	5.07428	5.61e-07	7.61e-06	5.36032
TLR6	0.900759	8.07308	5.07201	5.68e-07	7.69e-06	5.34949
FAM198B.AS1	1.12246	5.99982	5.0704	5.72e-07	7.75e-06	5.34175
SLC10A7	0.515174	8.53857	5.07007	5.73e-07	7.76e-06	5.34019
PREX2	0.865649	6.68962	5.06973	5.74e-07	7.77e-06	5.33856
CMKLR1	0.887648	9.57964	5.06781	5.8e-07	7.83e-06	5.3294
REEP6	-0.844457	9.50889	-5.06612	5.85e-07	7.9e-06	5.32128
ZNF267	0.632356	9.25403	5.06483	5.88e-07	7.94e-06	5.31511
MEF2C	0.737507	11.1005	5.06425	5.9e-07	7.96e-06	5.31237
SLC12A6	0.564102	10.0935	5.06376	5.91e-07	7.97e-06	5.31002
CYTH4	0.810719	9.6448	5.06365	5.92e-07	7.97e-06	5.3095
SEMA3A	1.60633	8.19641	5.0634	5.92e-07	7.98e-06	5.30831
GJA4	0.605891	8.68365	5.06328	5.93e-07	7.98e-06	5.30774
TAF5	0.500079	7.91648	5.06307	5.93e-07	7.98e-06	5.30671
SATB1	1.08002	9.98572	5.06252	5.95e-07	8e-06	5.3041
SHPRH	0.824359	8.55395	5.06043	6.01e-07	8.07e-06	5.2941
ZNF699	0.782155	6.3848	5.05972	6.03e-07	8.09e-06	5.2907
TSC22D2	0.520448	10.6452	5.05944	6.04e-07	8.1e-06	5.28939
MTHFD2	0.598795	11.4036	5.05939	6.04e-07	8.1e-06	5.28913
PYHIN1	1.23519	6.99489	5.0588	6.06e-07	8.12e-06	5.28631
DCP1A	0.527119	10.7256	5.05757	6.1e-07	8.16e-06	5.28044
EGLN3	-0.785461	8.85043	-5.05743	6.1e-07	8.16e-06	5.2798
LILRA2	0.855043	6.05262	5.05544	6.16e-07	8.23e-06	5.27026
LHB	-1.06058	4.60968	-5.05517	6.17e-07	8.23e-06	5.26899
DCLRE1A	0.633951	9.33184	5.05465	6.19e-07	8.24e-06	5.26649
ENTPD3	-1.13259	3.67005	-5.05362	6.22e-07	8.28e-06	5.2616
LIMS1	0.624677	11.4807	5.05337	6.23e-07	8.28e-06	5.26041
FAM117B	0.585562	9.44855	5.0533	6.23e-07	8.28e-06	5.26009
DEK	0.672597	12.5085	5.05186	6.27e-07	8.34e-06	5.25321
ARHGAP26	0.580133	9.96018	5.05139	6.29e-07	8.35e-06	5.25094
SIGLEC14	1.25879	6.56557	5.05015	6.33e-07	8.4e-06	5.24506
TTC37	0.674526	11.8412	5.04963	6.34e-07	8.41e-06	5.24255
FNBP1	0.505476	11.6871	5.04875	6.37e-07	8.44e-06	5.23836
TNFAIP8	0.798866	9.02715	5.04815	6.39e-07	8.46e-06	5.23553
SIGLEC5	0.900067	3.68379	5.04659	6.44e-07	8.51e-06	5.22806
ZBED6	1.04937	7.86481	5.04629	6.45e-07	8.52e-06	5.22665
WRN	0.644158	9.52113	5.04558	6.47e-07	8.54e-06	5.22327
CEP85L	0.77308	8.90568	5.04553	6.47e-07	8.54e-06	5.22305
LINC01237	0.830846	3.44316	5.04481	6.5e-07	8.57e-06	5.2196
C1RL.AS1	0.912738	5.73303	5.04414	6.52e-07	8.59e-06	5.2164
ARHGEF2	0.572819	13.1364	5.04373	6.53e-07	8.6e-06	5.21444
LIMS1.AS1	0.661372	1.60517	5.04213	6.59e-07	8.66e-06	5.20683
NCF1C	1.04439	6.53873	5.04097	6.62e-07	8.7e-06	5.20132
TCF12	0.675824	12.158	5.03995	6.66e-07	8.74e-06	5.19647
PRG2	-0.808514	2.181	-5.03922	6.68e-07	8.77e-06	5.19297
CD22	1.22783	9.20005	5.0379	6.72e-07	8.82e-06	5.18668
IDO1	1.50933	8.16693	5.0365	6.77e-07	8.87e-06	5.18004
TMEM273	0.77987	7.5855	5.03608	6.79e-07	8.88e-06	5.17803
CD226	0.992698	6.65581	5.03472	6.83e-07	8.93e-06	5.17158
P2RX1	1.06119	5.48122	5.03453	6.84e-07	8.94e-06	5.17069
NR2F1	1.03271	8.54654	5.03383	6.86e-07	8.96e-06	5.16733
ERCC6L2	0.677201	9.36408	5.0334	6.88e-07	8.98e-06	5.16529
ZFHX4.AS1	1.04173	1.79728	5.03091	6.96e-07	9.08e-06	5.15349
NFXL1	0.58481	8.77779	5.03038	6.98e-07	9.1e-06	5.15096
TAFA2	0.8351	4.98296	5.02938	7.01e-07	9.14e-06	5.1462
USP1	0.677873	11.0935	5.02897	7.03e-07	9.15e-06	5.14423
LINC01694	1.28985	4.95637	5.02715	7.09e-07	9.22e-06	5.13561
GORAB	0.680544	9.3334	5.02598	7.13e-07	9.27e-06	5.13007
SCML2	1.10182	6.41234	5.02486	7.17e-07	9.32e-06	5.12472
TMEM89	-0.577023	1.36328	-5.02476	7.18e-07	9.32e-06	5.12425
TREML2	1.18127	3.65332	5.02359	7.22e-07	9.36e-06	5.11872
ACP7	-1.69234	3.53246	-5.02137	7.3e-07	9.46e-06	5.10816
COL4A6	-1.22289	3.68393	-5.01975	7.36e-07	9.51e-06	5.10048
MKRN2OS	-0.673684	3.40466	-5.01964	7.36e-07	9.51e-06	5.09997
DNAJC12	1.2246	5.68601	5.01938	7.37e-07	9.52e-06	5.09876
SCAF11	0.615078	11.8321	5.01903	7.38e-07	9.53e-06	5.09708
NBEA	1.01433	9.05958	5.01439	7.55e-07	9.74e-06	5.07508
PDE5A	0.710066	8.36795	5.01438	7.55e-07	9.74e-06	5.07503
PJA2	0.627303	12.6298	5.0136	7.58e-07	9.77e-06	5.07136
GUCY1A1	0.77333	7.85342	5.0121	7.64e-07	9.83e-06	5.06423
CDC40	0.614587	9.47294	5.01204	7.64e-07	9.83e-06	5.06398
LCOR	0.611188	9.16027	5.01194	7.65e-07	9.83e-06	5.0635
GRAPL	0.625644	1.24832	5.0116	7.66e-07	9.84e-06	5.06186
CASC4	0.720598	11.6039	5.01028	7.71e-07	9.9e-06	5.05565
MMP12	1.61631	5.39273	5.00899	7.76e-07	9.95e-06	5.04953
C1orf162	0.760102	9.07263	5.00841	7.78e-07	9.97e-06	5.04676
RPS6KA3	0.642343	12.1887	5.00836	7.78e-07	9.97e-06	5.04656
PTPRB	0.693322	9.24632	5.00622	7.86e-07	1.01e-05	5.0364
ELOVL5	0.511734	12.4463	5.00535	7.9e-07	1.01e-05	5.03229
HMGXB4	0.539006	10.6118	5.00446	7.93e-07	1.01e-05	5.02807
KDR	0.703268	10.0849	5.00225	8.02e-07	1.03e-05	5.01764
CD3G	1.31433	6.86784	5.00079	8.08e-07	1.03e-05	5.01076
STARD4	1.06939	8.2295	4.99955	8.13e-07	1.04e-05	5.00487
ARID2	0.524561	10.488	4.99878	8.16e-07	1.04e-05	5.00126
LOC105370027	0.700846	3.02251	4.99839	8.17e-07	1.04e-05	4.99943
PHKB	0.507921	10.9956	4.99694	8.23e-07	1.05e-05	4.99256
FCER1G	0.954025	10.8437	4.99507	8.31e-07	1.06e-05	4.98371
TAF1	0.50398	11.1492	4.99421	8.34e-07	1.06e-05	4.97966
RHOF	0.687344	6.16743	4.99211	8.43e-07	1.07e-05	4.96975
IL6ST	0.739236	12.7445	4.99152	8.45e-07	1.07e-05	4.96698
EVI2A	0.986235	8.30024	4.99131	8.46e-07	1.07e-05	4.96596
SGO2	0.872986	8.89484	4.99041	8.5e-07	1.08e-05	4.96174
ZMYM4	0.552369	11.7431	4.98956	8.54e-07	1.08e-05	4.95772
ARNTL	0.540259	8.5817	4.98848	8.58e-07	1.09e-05	4.95264
SMC2	0.684481	10.5324	4.98827	8.59e-07	1.09e-05	4.95163
POC1B	0.686458	9.46934	4.98761	8.62e-07	1.09e-05	4.94854
FOLH1	1.16648	6.82972	4.98736	8.63e-07	1.09e-05	4.94737
MAP4K1	0.868875	9.18662	4.9872	8.64e-07	1.09e-05	4.94657
CLSTN2	1.22837	5.60801	4.98678	8.65e-07	1.09e-05	4.94463
CELA1	0.567114	0.791657	4.98675	8.66e-07	1.09e-05	4.94446
CPN2	-1.18284	2.03545	-4.98611	8.68e-07	1.09e-05	4.94146
FAM216B	1.23391	2.33631	4.98608	8.68e-07	1.09e-05	4.94131
PRIM1	0.580431	8.7368	4.98605	8.69e-07	1.09e-05	4.94116
SOCS5	0.593902	10.1462	4.98584	8.69e-07	1.09e-05	4.9402
TMEM170B	0.74046	9.03356	4.98575	8.7e-07	1.09e-05	4.93978
MINDY2	0.707311	10.7504	4.98462	8.75e-07	1.1e-05	4.93442
KLRK1	1.13196	3.99167	4.98379	8.78e-07	1.1e-05	4.93054
CEP97	0.650632	9.74552	4.98376	8.78e-07	1.1e-05	4.93039
RASA1	0.658077	10.8899	4.9834	8.8e-07	1.1e-05	4.92868
SENP7	0.657342	9.39869	4.98236	8.84e-07	1.11e-05	4.92381
HMGCLL1	0.816482	1.16485	4.98175	8.87e-07	1.11e-05	4.92094
LINC01197	0.815145	4.56304	4.98113	8.9e-07	1.11e-05	4.91797
DOCK4	0.840623	9.83116	4.98084	8.91e-07	1.12e-05	4.91664
THAP2	0.610324	7.87757	4.97824	9.02e-07	1.13e-05	4.9044
THOC2	0.554799	11.582	4.97824	9.02e-07	1.13e-05	4.90439
LOC388282	-0.598534	1.19183	-4.97789	9.04e-07	1.13e-05	4.90277
GUCY1B1	0.793178	8.28274	4.97688	9.08e-07	1.13e-05	4.89801
FAT4	0.883175	7.3758	4.97667	9.09e-07	1.14e-05	4.89703
MZB1	1.75416	7.93026	4.97623	9.11e-07	1.14e-05	4.89494
GLIS1	-1.04991	4.10258	-4.97559	9.14e-07	1.14e-05	4.89193
BRWD3	0.625863	9.84488	4.97551	9.15e-07	1.14e-05	4.89156
UBR1	0.616542	10.7456	4.97538	9.15e-07	1.14e-05	4.89095
WAS	0.877915	9.28299	4.9752	9.16e-07	1.14e-05	4.89008
RUNDC3A	-1.04977	6.59519	-4.97517	9.16e-07	1.14e-05	4.88994
TMSB4X	0.746966	14.3633	4.97406	9.21e-07	1.15e-05	4.88474
SCUBE2	-1.47504	9.11679	-4.97238	9.29e-07	1.15e-05	4.87682
ZBTB44	0.565911	10.5799	4.97092	9.35e-07	1.16e-05	4.86998
BAZ2B	0.665	9.23539	4.97015	9.39e-07	1.16e-05	4.86634
TMF1	0.729355	10.9082	4.96953	9.42e-07	1.17e-05	4.86343
F7	-1.21976	3.02091	-4.96822	9.48e-07	1.17e-05	4.85728
IRX5	-0.762223	7.94966	-4.96693	9.54e-07	1.18e-05	4.85122
IRAK2	0.761624	7.54557	4.96679	9.55e-07	1.18e-05	4.85054
C6orf120	0.565946	10.0356	4.96519	9.62e-07	1.19e-05	4.84305
P4HA1	0.554103	12.0101	4.96281	9.73e-07	1.2e-05	4.83187
CD5L	1.59553	4.49126	4.96154	9.79e-07	1.21e-05	4.82593
TNFRSF9	1.28007	7.24481	4.96149	9.8e-07	1.21e-05	4.82569
FGFR2	-1.27822	4.80999	-4.96008	9.86e-07	1.22e-05	4.81908
HIVEP1	0.552236	10.384	4.95952	9.89e-07	1.22e-05	4.81645
NCAPD3	0.508663	10.7313	4.95902	9.92e-07	1.22e-05	4.81407
C22orf34	0.887677	5.95763	4.95899	9.92e-07	1.22e-05	4.81396
TBC1D30	0.690784	6.36068	4.95857	9.94e-07	1.22e-05	4.81196
PDIA6	0.538544	13.5708	4.95807	9.96e-07	1.23e-05	4.80961
ALOX5	0.89384	8.72416	4.95525	1.01e-06	1.24e-05	4.79639
JADE1	0.547229	10.9914	4.95515	1.01e-06	1.24e-05	4.79595
LINC00463	-0.932082	1.15769	-4.95403	1.02e-06	1.25e-05	4.79071
PLEKHM3	0.628623	7.35372	4.95393	1.02e-06	1.25e-05	4.79024
DSE	0.844555	9.07219	4.95377	1.02e-06	1.25e-05	4.78948
EPB41L4B	-1.18646	4.90685	-4.95359	1.02e-06	1.25e-05	4.78865
PRR29	0.633579	5.53784	4.95243	1.02e-06	1.25e-05	4.78322
KIAA0040	0.880129	9.79383	4.95178	1.03e-06	1.26e-05	4.78015
CLEC6A	0.973123	2.00222	4.95033	1.03e-06	1.26e-05	4.77335
LOC101930370	0.752082	4.5918	4.95026	1.03e-06	1.26e-05	4.77302
CCDC141	1.21644	4.4754	4.95024	1.04e-06	1.26e-05	4.77292
ITK	1.16473	7.71486	4.94893	1.04e-06	1.27e-05	4.76679
POLK	0.725615	9.85972	4.94863	1.04e-06	1.27e-05	4.7654
KIAA1107	0.863532	3.14569	4.94771	1.05e-06	1.28e-05	4.76111
DUSP19	0.612364	7.93136	4.94746	1.05e-06	1.28e-05	4.75993
UPF2	0.530258	10.8702	4.94741	1.05e-06	1.28e-05	4.75968
CSF3R	0.804949	8.49558	4.94568	1.06e-06	1.29e-05	4.75157
MEOX2	1.49566	6.48346	4.94504	1.06e-06	1.29e-05	4.74862
CD247	1.13087	7.63007	4.94412	1.07e-06	1.3e-05	4.7443
KLHL11	0.800368	6.62067	4.94385	1.07e-06	1.3e-05	4.74301
RGS2	0.886255	9.93082	4.94384	1.07e-06	1.3e-05	4.74297
PRPS2	0.588249	11.0686	4.94367	1.07e-06	1.3e-05	4.74217
HECW2	0.687218	7.86553	4.94163	1.08e-06	1.31e-05	4.73266
ZXDA	0.509356	7.22487	4.9385	1.1e-06	1.33e-05	4.71801
TAB2	0.531605	10.576	4.93755	1.1e-06	1.33e-05	4.71357
KIAA1324L	1.08524	8.34838	4.93559	1.11e-06	1.34e-05	4.70441
SLAMF1	1.32685	6.88752	4.93535	1.11e-06	1.35e-05	4.70332
KLHL13	1.43901	6.60174	4.93435	1.12e-06	1.35e-05	4.69862
LINC01841	0.760807	2.48744	4.93422	1.12e-06	1.35e-05	4.69804
ANKRD26	0.737144	8.52623	4.93412	1.12e-06	1.35e-05	4.69755
EIF2AK3	0.51079	10.3306	4.93355	1.12e-06	1.35e-05	4.69492
MUC15	-2.03583	3.45083	-4.93352	1.12e-06	1.35e-05	4.69476
SSB	0.541882	12.122	4.9329	1.13e-06	1.36e-05	4.69188
SUMO4	0.600348	1.90665	4.93285	1.13e-06	1.36e-05	4.69161
SELPLG	0.835292	9.9719	4.93058	1.14e-06	1.37e-05	4.68105
IPO7	0.603262	13.0343	4.93055	1.14e-06	1.37e-05	4.68087
DEPTOR	0.81261	8.92962	4.93036	1.14e-06	1.37e-05	4.67999
C11orf54	0.558708	9.47122	4.93	1.14e-06	1.37e-05	4.67831
CLIC2	0.980138	8.33821	4.92972	1.14e-06	1.37e-05	4.67702
EXOC5	0.589521	11.4002	4.92908	1.15e-06	1.38e-05	4.67405
KTN1	0.685409	12.7226	4.92835	1.15e-06	1.38e-05	4.67064
FCN1	1.08795	7.66737	4.92771	1.16e-06	1.38e-05	4.66763
FERMT2	0.598021	11.1152	4.92697	1.16e-06	1.39e-05	4.6642
LOC105369519	0.888304	3.06442	4.92447	1.17e-06	1.4e-05	4.65252
RAC2	1.01648	10.7597	4.92181	1.19e-06	1.42e-05	4.64015
TXLNB	0.948669	5.77515	4.92168	1.19e-06	1.42e-05	4.63956
RBM20	1.36624	6.42208	4.92029	1.2e-06	1.43e-05	4.63307
SEMA5B	0.649093	6.33312	4.92015	1.2e-06	1.43e-05	4.63243
SEC24D	0.612254	11.2577	4.91764	1.21e-06	1.44e-05	4.62073
GRIN3A	0.76266	5.64086	4.91747	1.21e-06	1.44e-05	4.61992
PRODH	-1.33534	5.39076	-4.91647	1.22e-06	1.45e-05	4.61529
IL18R1	0.953889	5.67475	4.91641	1.22e-06	1.45e-05	4.61501
TNFAIP8L2	0.815137	7.52364	4.91583	1.22e-06	1.45e-05	4.61228
RNF111	0.522712	10.7382	4.91521	1.23e-06	1.46e-05	4.60941
HID1	0.734596	7.627	4.91278	1.24e-06	1.47e-05	4.59813
ITCH	0.536577	11.5116	4.91217	1.25e-06	1.48e-05	4.5953
NR3C1	0.649757	11.4914	4.91199	1.25e-06	1.48e-05	4.59446
SGTB	0.70659	9.8607	4.9113	1.25e-06	1.48e-05	4.59125
KLRD1	1.13169	6.67873	4.91116	1.25e-06	1.48e-05	4.59057
TET1	0.755689	7.24814	4.91088	1.25e-06	1.48e-05	4.58929
F2RL2	-1.42508	7.06784	-4.90991	1.26e-06	1.49e-05	4.58476
CPE	0.913878	9.42263	4.90953	1.26e-06	1.49e-05	4.58298
BOD1L1	0.562959	11.6848	4.90927	1.26e-06	1.49e-05	4.58181
ZBTB20.AS1	0.743281	1.86851	4.9084	1.27e-06	1.5e-05	4.57774
SNX20	1.04542	8.08615	4.90817	1.27e-06	1.5e-05	4.57668
ERLIN2	0.510572	11.6069	4.90758	1.27e-06	1.5e-05	4.57396
GDF5	0.805969	2.05692	4.90696	1.28e-06	1.5e-05	4.57106
ITGAD	1.03947	5.19055	4.90696	1.28e-06	1.5e-05	4.57105
KLHL28	0.579899	9.40482	4.90455	1.29e-06	1.52e-05	4.55987
LOC105369609	0.788939	1.50806	4.90449	1.29e-06	1.52e-05	4.5596
ERFL	0.848112	2.71322	4.90368	1.3e-06	1.52e-05	4.55583
PLCE1	0.745124	8.56824	4.9026	1.3e-06	1.53e-05	4.55081
EPRS1	0.503672	13.219	4.90204	1.31e-06	1.53e-05	4.54823
PTPN7	1.05398	8.90479	4.90132	1.31e-06	1.54e-05	4.54486
AZI2	0.55585	10.0497	4.90048	1.32e-06	1.54e-05	4.54099
IL21R.AS1	0.713205	1.79991	4.89965	1.32e-06	1.55e-05	4.53713
NEK7	0.728761	11.4003	4.89702	1.34e-06	1.57e-05	4.5249
HSP90AA1	0.57723	16.0221	4.89663	1.34e-06	1.57e-05	4.52312
PXYLP1	0.614846	9.28626	4.89398	1.36e-06	1.59e-05	4.51081
HSH2D	1.2386	6.62778	4.89307	1.37e-06	1.59e-05	4.50663
DENND4C	0.626991	10.2915	4.89295	1.37e-06	1.59e-05	4.50605
LYNX1	-1.11522	8.74509	-4.89239	1.37e-06	1.6e-05	4.50347
RNGTT	0.53275	10.1132	4.89217	1.37e-06	1.6e-05	4.50243
EFNA3	-0.73669	7.0845	-4.89075	1.38e-06	1.61e-05	4.49588
ATP11B	0.626183	11.3521	4.89063	1.38e-06	1.61e-05	4.49529
ENAM	0.856994	1.87713	4.89003	1.39e-06	1.61e-05	4.49255
PHF10	0.528472	11.1824	4.88921	1.39e-06	1.61e-05	4.48874
ZBTB41	0.73718	10.2165	4.88737	1.4e-06	1.63e-05	4.48022
ORC4	0.544451	10.2726	4.88676	1.41e-06	1.63e-05	4.47741
ZFHX2	0.649489	6.79806	4.88643	1.41e-06	1.63e-05	4.47586
NKX1.2	-0.673933	0.806179	-4.88432	1.43e-06	1.65e-05	4.46608
NOC3L	0.623889	10.0433	4.88392	1.43e-06	1.65e-05	4.46422
DUSP2	0.718589	8.97731	4.88201	1.44e-06	1.67e-05	4.45539
CEBPZ	0.625702	11.3263	4.87986	1.46e-06	1.68e-05	4.44547
SIGLEC6	0.924101	2.51126	4.87904	1.46e-06	1.69e-05	4.44167
MAP2K4P1	0.627087	3.26034	4.87853	1.47e-06	1.69e-05	4.43932
LINC02422	0.971768	2.03154	4.8776	1.47e-06	1.7e-05	4.435
PDS5A	0.530145	12.3405	4.87686	1.48e-06	1.7e-05	4.4316
ADAMTS9	0.917352	9.20503	4.87684	1.48e-06	1.7e-05	4.43149
MTR	0.560052	11.8403	4.87646	1.48e-06	1.7e-05	4.42976
TFAM	0.600742	10.5755	4.87604	1.48e-06	1.71e-05	4.42781
SYT11	0.865801	10.7802	4.87493	1.49e-06	1.71e-05	4.42267
CSF2RB	0.973201	8.77073	4.87441	1.5e-06	1.72e-05	4.42031
SPAST	0.606347	9.93677	4.87207	1.51e-06	1.74e-05	4.4095
STRA6	1.3442	8.57212	4.87158	1.52e-06	1.74e-05	4.40722
SORL1	1.14499	10.5544	4.87082	1.52e-06	1.74e-05	4.40369
RB1CC1	0.725399	11.3826	4.87041	1.52e-06	1.75e-05	4.40182
KMO	0.899319	6.97347	4.87035	1.52e-06	1.75e-05	4.40153
CYLD	0.592365	11.0207	4.87019	1.53e-06	1.75e-05	4.40082
GNL3L	0.554957	9.65825	4.86955	1.53e-06	1.75e-05	4.39786
CTLA4	1.14673	7.18922	4.86927	1.53e-06	1.75e-05	4.39655
BIRC3	1.16314	9.5039	4.86655	1.55e-06	1.77e-05	4.38401
CRYBB1	0.586559	4.80898	4.86541	1.56e-06	1.78e-05	4.37877
GTSF1L	0.882925	1.86124	4.8652	1.56e-06	1.78e-05	4.37778
CHD9	0.662429	11.1855	4.86471	1.57e-06	1.79e-05	4.37554
TMEM52B	0.933311	3.87782	4.86446	1.57e-06	1.79e-05	4.3744
SLC35A5	0.507881	10.871	4.86365	1.57e-06	1.79e-05	4.37066
ASAP2	0.681107	10.5675	4.86289	1.58e-06	1.8e-05	4.36715
SLC29A3	0.577914	8.71032	4.86252	1.58e-06	1.8e-05	4.36546
EXOC3L4	1.21106	4.13671	4.85953	1.61e-06	1.83e-05	4.35167
STXBP4	0.617702	8.76512	4.85914	1.61e-06	1.83e-05	4.34989
KLRB1	0.860906	5.81728	4.85861	1.61e-06	1.83e-05	4.34744
GFPT1	0.512947	12.0644	4.85784	1.62e-06	1.84e-05	4.34389
CYP26B1	-0.832794	8.35236	-4.85766	1.62e-06	1.84e-05	4.34308
LOXHD1	0.739912	3.33008	4.85622	1.63e-06	1.85e-05	4.33644
ZFP62	0.503606	9.66382	4.85586	1.63e-06	1.85e-05	4.33478
CREBRF	0.613712	10.3869	4.85392	1.65e-06	1.87e-05	4.32582
KIAA0825	0.724478	5.73854	4.85345	1.65e-06	1.87e-05	4.32369
RLF	0.583333	10.2882	4.85316	1.66e-06	1.87e-05	4.32235
MEI1	0.899307	6.82877	4.8528	1.66e-06	1.87e-05	4.32067
SLC12A8	0.841397	7.24666	4.85241	1.66e-06	1.88e-05	4.31891
LINC00574	0.619704	1.09669	4.85173	1.67e-06	1.88e-05	4.31576
PPP1R15B	0.507934	11.7459	4.85141	1.67e-06	1.88e-05	4.31431
CTSS	0.869191	11.982	4.84972	1.68e-06	1.9e-05	4.30652
LOC105375166	0.954718	1.13013	4.84767	1.7e-06	1.92e-05	4.29711
FAT3	1.19323	3.16702	4.84694	1.71e-06	1.92e-05	4.29375
MKLN1	0.521808	11.3564	4.84595	1.71e-06	1.93e-05	4.28922
RAB33B	0.673722	8.4935	4.84397	1.73e-06	1.95e-05	4.28012
EBLN3P	0.593705	10.8264	4.84372	1.73e-06	1.95e-05	4.27895
GPR141	0.986946	4.19975	4.84046	1.76e-06	1.98e-05	4.26399
AKR1C2	-1.12549	5.00124	-4.83897	1.77e-06	1.99e-05	4.25717
KRT3	-0.895394	1.52556	-4.83838	1.78e-06	1.99e-05	4.25444
PTGIS	1.15889	9.49751	4.83817	1.78e-06	1.99e-05	4.25349
CPNE8	0.848704	9.28909	4.83814	1.78e-06	1.99e-05	4.25333
RSPO4	-1.52775	4.57629	-4.83661	1.79e-06	2.01e-05	4.24631
FGD2	0.911591	8.39137	4.8359	1.8e-06	2.01e-05	4.24309
LINC00954	0.954066	3.53651	4.83449	1.81e-06	2.03e-05	4.23663
ATE1	0.544528	10.4464	4.83366	1.82e-06	2.03e-05	4.23282
IL1RL2	-0.970235	3.4097	-4.83261	1.83e-06	2.04e-05	4.22802
RAB11FIP1	0.617637	10.1713	4.83256	1.83e-06	2.04e-05	4.22775
PYGM	0.658934	4.89382	4.83079	1.84e-06	2.06e-05	4.21965
BTAF1	0.564457	10.5895	4.83075	1.84e-06	2.06e-05	4.2195
CTNNA3	0.917486	2.26867	4.83065	1.84e-06	2.06e-05	4.21904
ATP13A3	0.561637	12.1034	4.82971	1.85e-06	2.06e-05	4.21472
LIPA	0.557475	12.4283	4.82971	1.85e-06	2.06e-05	4.21471
PWAR5	1.04138	4.66049	4.82953	1.85e-06	2.07e-05	4.2139
CASP17P	0.828945	5.64483	4.82702	1.88e-06	2.09e-05	4.2024
KIF20B	0.77231	9.11864	4.82626	1.88e-06	2.1e-05	4.1989
SASS6	0.662847	8.25107	4.82549	1.89e-06	2.1e-05	4.1954
ANKRD36C	0.744268	5.93009	4.82431	1.9e-06	2.11e-05	4.18999
IL17RE	-0.7331	7.55507	-4.82235	1.92e-06	2.13e-05	4.18104
ZCCHC7	0.522317	9.71655	4.81908	1.95e-06	2.16e-05	4.16608
PTPRQ	0.911115	1.42004	4.81751	1.96e-06	2.17e-05	4.15892
CNOT6L	0.531435	10.824	4.81746	1.97e-06	2.17e-05	4.15866
INTS2	0.603891	9.71114	4.8172	1.97e-06	2.18e-05	4.15748
COL6A6	-1.02647	4.87227	-4.81646	1.97e-06	2.18e-05	4.15409
DBH	0.943801	3.88654	4.81578	1.98e-06	2.19e-05	4.15101
NLRP14	0.748873	1.70698	4.81285	2.01e-06	2.22e-05	4.1376
EPO	-0.708764	1.79459	-4.81253	2.01e-06	2.22e-05	4.13616
TMEM220	-0.614287	8.29622	-4.81212	2.02e-06	2.22e-05	4.13426
NTS	1.5683	2.83902	4.81042	2.03e-06	2.24e-05	4.12654
PFKFB3	0.527044	12.2219	4.80672	2.07e-06	2.28e-05	4.10965
KRT74	-0.652732	0.460215	-4.806	2.08e-06	2.28e-05	4.10638
SLF1	0.567494	8.74541	4.80585	2.08e-06	2.28e-05	4.10568
TTC41P	0.547145	4.43271	4.80567	2.08e-06	2.28e-05	4.10485
FBXO11	0.545726	10.671	4.80551	2.08e-06	2.28e-05	4.10414
TASOR	0.580053	11.703	4.80488	2.09e-06	2.29e-05	4.10125
TPP2	0.500287	11.3989	4.80249	2.11e-06	2.32e-05	4.09035
DMXL2	0.678707	11.1358	4.80235	2.11e-06	2.32e-05	4.08974
CCR5	1.09152	8.35122	4.8013	2.12e-06	2.33e-05	4.08492
CLIC3	-1.13029	5.57243	-4.79963	2.14e-06	2.34e-05	4.07736
ZNF208	1.15292	3.23958	4.798	2.16e-06	2.36e-05	4.06992
IL1A	-1.09384	2.94213	-4.79669	2.17e-06	2.37e-05	4.06397
C12orf42	0.800742	2.45266	4.79546	2.18e-06	2.39e-05	4.05836
RAB29	0.544346	11.0663	4.79505	2.19e-06	2.39e-05	4.05649
NHLRC2	0.554957	10.3556	4.79371	2.2e-06	2.4e-05	4.05041
CCDC88C	0.797641	9.09727	4.79137	2.22e-06	2.43e-05	4.03977
CARMIL2	0.975248	7.40811	4.79014	2.24e-06	2.44e-05	4.03414
LGALS9	0.761434	10.9403	4.78854	2.26e-06	2.46e-05	4.0269
G2E3	0.637674	9.32849	4.78236	2.32e-06	2.53e-05	3.99883
KLHL4	1.19678	4.42185	4.78189	2.33e-06	2.53e-05	3.99669
AZIN1	0.523188	13.0492	4.7818	2.33e-06	2.53e-05	3.99628
VWDE	1.10526	2.18191	4.7808	2.34e-06	2.54e-05	3.99173
PIWIL2	0.722351	4.50338	4.78055	2.34e-06	2.55e-05	3.99062
IREB2	0.564155	11.3903	4.77899	2.36e-06	2.56e-05	3.98353
TSPO	-0.503495	13.1572	-4.77781	2.37e-06	2.58e-05	3.97816
LOC284191	0.670754	1.20346	4.77679	2.38e-06	2.59e-05	3.97354
DOK2	0.832238	8.7724	4.77608	2.39e-06	2.6e-05	3.97033
EPC2	0.518724	10.5619	4.77303	2.43e-06	2.63e-05	3.95652
LCP2	0.875907	10.7049	4.77183	2.44e-06	2.64e-05	3.95106
ITGB4	-1.0577	9.96702	-4.77059	2.46e-06	2.65e-05	3.94546
TMEM37	0.691858	7.6357	4.77042	2.46e-06	2.65e-05	3.9447
NCF2	0.773513	9.11034	4.76945	2.47e-06	2.67e-05	3.9403
XIAP	0.52964	11.2796	4.76661	2.5e-06	2.7e-05	3.92742
APOL3	0.975988	9.90298	4.76643	2.5e-06	2.7e-05	3.92663
TNPO1	0.543757	12.8368	4.76395	2.53e-06	2.73e-05	3.91541
ITSN2	0.545828	11.0041	4.76104	2.57e-06	2.77e-05	3.90223
SRFBP1	0.631994	9.02318	4.75919	2.59e-06	2.79e-05	3.89387
AGRP	0.676527	2.01765	4.75885	2.6e-06	2.79e-05	3.89235
ZNF81	0.578289	8.18207	4.75856	2.6e-06	2.79e-05	3.89102
CHMP4C	-1.13071	3.573	-4.75799	2.61e-06	2.8e-05	3.88846
XG	-1.02218	7.12834	-4.75583	2.63e-06	2.83e-05	3.87868
DRC7	0.756831	2.11321	4.7554	2.64e-06	2.83e-05	3.87677
SYT17	0.995394	6.42999	4.7546	2.65e-06	2.84e-05	3.87314
CORO1A	0.972127	11.1846	4.75415	2.65e-06	2.85e-05	3.8711
LOC100419170	1.11319	3.88463	4.75241	2.68e-06	2.87e-05	3.86327
NMU	-1.1323	3.71837	-4.75192	2.68e-06	2.87e-05	3.86103
LZIC	0.511056	10.464	4.75149	2.69e-06	2.88e-05	3.85912
CBLB	0.510849	10.7258	4.75139	2.69e-06	2.88e-05	3.85865
OTOF	0.889256	4.46061	4.75099	2.69e-06	2.88e-05	3.85687
GBP5	1.32012	9.414	4.75077	2.7e-06	2.88e-05	3.85586
NEUROG3	0.809903	1.3274	4.75004	2.71e-06	2.89e-05	3.85255
PTPRT	1.06472	2.54888	4.74998	2.71e-06	2.89e-05	3.85231
TMEM125	-1.1403	2.57969	-4.7492	2.72e-06	2.9e-05	3.84879
DHX36	0.562941	11.5699	4.74808	2.73e-06	2.91e-05	3.84373
PCDH12	0.541641	9.07436	4.74665	2.75e-06	2.92e-05	3.83727
LINC02285	0.743693	3.09628	4.746	2.76e-06	2.93e-05	3.83436
NAALAD2	0.843071	5.26629	4.74273	2.8e-06	2.97e-05	3.8196
TRMT10A	0.560278	7.89392	4.74166	2.82e-06	2.99e-05	3.81478
CYYR1	0.614797	7.93505	4.74083	2.83e-06	3e-05	3.81104
ESCO2	0.729691	8.42303	4.74046	2.83e-06	3e-05	3.8094
CEP170	0.65079	11.7255	4.73999	2.84e-06	3e-05	3.80725
NA.	0.550587	4.56404	4.73995	2.84e-06	3e-05	3.8071
ZNF507	0.543144	10.3036	4.73962	2.84e-06	3.01e-05	3.8056
PRF1	1.15201	8.97164	4.73886	2.85e-06	3.01e-05	3.80217
SPAG4	0.799575	7.68614	4.73882	2.85e-06	3.01e-05	3.80198
ZHX2	0.62808	10.0115	4.73821	2.86e-06	3.02e-05	3.79927
PRAMENP	1.0228	1.68162	4.73741	2.87e-06	3.03e-05	3.79566
GALNT13	1.31155	2.73799	4.73658	2.88e-06	3.04e-05	3.79191
ARL5B	0.679161	10.0025	4.73634	2.89e-06	3.04e-05	3.79084
TOPBP1	0.55995	11.3485	4.73546	2.9e-06	3.05e-05	3.78687
PURA	0.539762	10.9578	4.73539	2.9e-06	3.05e-05	3.78654
EPB41	0.594591	11.0648	4.73475	2.91e-06	3.06e-05	3.7837
KPNA5	0.652058	8.44414	4.73453	2.91e-06	3.06e-05	3.78268
LY86	0.79915	7.84402	4.73186	2.95e-06	3.1e-05	3.77068
ZMYM1	0.620545	8.75941	4.73115	2.96e-06	3.11e-05	3.76748
MCM8	0.591208	10.2174	4.73083	2.96e-06	3.11e-05	3.76606
SOST	-0.75634	0.901321	-4.73073	2.96e-06	3.11e-05	3.7656
TMEM100	1.258	3.9809	4.73035	2.97e-06	3.11e-05	3.76389
RIC1	0.525825	10.3635	4.72929	2.98e-06	3.13e-05	3.75915
CNTLN	0.600149	8.88857	4.72845	3e-06	3.14e-05	3.75538
TIAM2	0.661389	9.04934	4.72799	3e-06	3.14e-05	3.75331
EHF	-1.38577	4.82115	-4.72737	3.01e-06	3.15e-05	3.75053
MFSD14A	0.517433	11.3297	4.72719	3.01e-06	3.15e-05	3.74973
PLD4	0.915584	7.09252	4.72593	3.03e-06	3.16e-05	3.74403
NEDD1	0.534741	9.91152	4.72581	3.03e-06	3.17e-05	3.74351
HSP90B1	0.5003	15.5211	4.72563	3.04e-06	3.17e-05	3.74269
IBTK	0.599352	11.0848	4.72389	3.06e-06	3.19e-05	3.73488
CARD11	1.04086	8.02181	4.72352	3.07e-06	3.19e-05	3.73322
MIR4645	0.722437	1.45697	4.72238	3.08e-06	3.21e-05	3.72812
GCH1	0.758934	8.54348	4.72221	3.08e-06	3.21e-05	3.72732
LINC02363	0.67293	2.39696	4.72	3.12e-06	3.24e-05	3.71742
ADAMTSL1	0.925977	7.33894	4.71874	3.14e-06	3.26e-05	3.71178
CD93	0.59209	10.9758	4.71836	3.14e-06	3.26e-05	3.71006
RGCC	0.524487	8.51852	4.71765	3.15e-06	3.27e-05	3.70687
XKR4	1.17709	2.65429	4.71655	3.17e-06	3.29e-05	3.70197
CMTM1	0.752409	5.49312	4.71544	3.18e-06	3.3e-05	3.69698
CCDC112	0.684253	8.61225	4.7149	3.19e-06	3.31e-05	3.69458
MCFD2	0.515649	12.6212	4.71399	3.21e-06	3.32e-05	3.69048
GABPA	0.59939	10.3159	4.71356	3.21e-06	3.33e-05	3.68855
CD52	1.04142	9.11597	4.71293	3.22e-06	3.33e-05	3.68575
RAPH1	0.702293	7.71488	4.71189	3.24e-06	3.35e-05	3.68108
APC	0.607867	10.702	4.71045	3.26e-06	3.37e-05	3.67461
CMAHP	0.813226	7.01901	4.70935	3.28e-06	3.38e-05	3.66969
GCA	0.562255	9.29688	4.70931	3.28e-06	3.38e-05	3.66951
HRC	0.767413	4.95142	4.70902	3.28e-06	3.39e-05	3.66824
EIF4E3	0.814511	8.96183	4.70831	3.29e-06	3.39e-05	3.66505
FKBP5	0.880054	11.1705	4.70825	3.29e-06	3.39e-05	3.66477
PDE7B	0.975526	7.46013	4.70733	3.31e-06	3.41e-05	3.66069
KCNMA1	1.042	8.29999	4.70707	3.31e-06	3.41e-05	3.65952
CUL2	0.579879	10.6458	4.70697	3.31e-06	3.41e-05	3.65907
PCED1B.AS1	0.944314	7.58717	4.7017	3.4e-06	3.49e-05	3.63551
TMEM38B	0.612559	9.43629	4.7015	3.4e-06	3.49e-05	3.63459
GAPT	1.03007	5.57662	4.70104	3.41e-06	3.5e-05	3.63256
DARS2	0.531148	11.2037	4.7006	3.41e-06	3.5e-05	3.63059
SLC8A1.AS1	0.625624	1.41309	4.69929	3.43e-06	3.52e-05	3.62472
DPYS	0.910632	3.51099	4.69852	3.45e-06	3.53e-05	3.62129
CREG1	0.569042	11.9858	4.69787	3.46e-06	3.54e-05	3.61838
FCHO2	0.634107	9.87697	4.69728	3.47e-06	3.55e-05	3.61575
GPR78	-0.650684	1.3081	-4.69697	3.47e-06	3.55e-05	3.61436
XPO1	0.509708	13.1268	4.69636	3.48e-06	3.56e-05	3.61164
ARHGAP15	0.864176	8.70717	4.69509	3.5e-06	3.58e-05	3.60599
ZNF14	0.588735	8.14522	4.69509	3.5e-06	3.58e-05	3.60595
GXYLT1	0.578978	10.0682	4.69381	3.52e-06	3.6e-05	3.60027
SLC28A3	-1.13633	5.15612	-4.6911	3.57e-06	3.64e-05	3.58816
LRRC58	0.565163	11.7501	4.69027	3.58e-06	3.65e-05	3.58448
ERG	0.613323	8.13498	4.68999	3.59e-06	3.65e-05	3.58319
ZFAND1	0.547439	9.99356	4.68968	3.59e-06	3.66e-05	3.58182
CENPE	0.858748	9.26094	4.68899	3.6e-06	3.67e-05	3.57874
ADAMTS9.AS1	0.807437	2.83123	4.68648	3.65e-06	3.71e-05	3.56758
REN	0.981755	1.76786	4.68609	3.65e-06	3.71e-05	3.56582
ADCY2	-1.73777	6.97868	-4.68581	3.66e-06	3.71e-05	3.5646
CCDC152	1.02414	5.07333	4.68319	3.7e-06	3.76e-05	3.55293
ZNF184	0.599036	9.05372	4.68211	3.72e-06	3.77e-05	3.54808
ZRANB3	0.55166	7.89754	4.68199	3.72e-06	3.77e-05	3.54758
GBGT1	0.672124	7.97877	4.68151	3.73e-06	3.78e-05	3.54542
ANKRD35	-0.897683	5.3765	-4.68079	3.74e-06	3.79e-05	3.54222
GUCY1A2	0.841717	7.47268	4.68069	3.75e-06	3.79e-05	3.54177
RBM12B	0.513801	9.77628	4.67856	3.78e-06	3.82e-05	3.5323
CLEC4A	0.723368	6.43736	4.67773	3.8e-06	3.84e-05	3.52859
ZNRF3	0.656535	3.44243	4.6769	3.81e-06	3.85e-05	3.52493
HCFC2	0.638606	8.86448	4.67604	3.83e-06	3.86e-05	3.52108
PCNP	0.518946	12.2157	4.67602	3.83e-06	3.86e-05	3.52101
PPP4R3B	0.562085	11.9519	4.67354	3.87e-06	3.9e-05	3.50998
LCK	1.16392	8.44529	4.6732	3.88e-06	3.9e-05	3.50846
USP38	0.507975	10.5624	4.67315	3.88e-06	3.9e-05	3.50822
NLRC3	0.772526	7.9472	4.6724	3.89e-06	3.91e-05	3.5049
PPIL4	0.600251	9.85683	4.67198	3.9e-06	3.91e-05	3.50305
PPAT	0.556004	10.2747	4.67134	3.91e-06	3.92e-05	3.50017
GPD2	0.547365	11.7098	4.67131	3.91e-06	3.92e-05	3.50007
LOC100506321	0.580788	2.37915	4.67012	3.93e-06	3.94e-05	3.49477
KLHL24	0.541457	11.3456	4.66838	3.97e-06	3.97e-05	3.48705
CLDN11	1.41119	6.95272	4.66744	3.98e-06	3.98e-05	3.48288
IL12A.AS1	0.714895	1.53242	4.66657	4e-06	4e-05	3.479
LOC105372569	-0.58308	0.561901	-4.66554	4.02e-06	4.01e-05	3.47444
PRKAR1A	0.546976	14.2876	4.6648	4.03e-06	4.02e-05	3.47117
LRATD2	1.08798	10.1269	4.66479	4.03e-06	4.02e-05	3.4711
SEC24B	0.513486	11.1466	4.66415	4.05e-06	4.03e-05	3.46828
WIPF1	0.762129	12.6034	4.66338	4.06e-06	4.04e-05	3.46485
NEK1	0.574437	9.856	4.66136	4.1e-06	4.08e-05	3.4559
NRROS	0.667956	10.6321	4.66018	4.12e-06	4.1e-05	3.45067
ZDBF2	1.15626	8.03494	4.66003	4.12e-06	4.1e-05	3.45
DERL3	0.902171	8.70665	4.65939	4.14e-06	4.11e-05	3.44717
TTC33	0.632442	8.72226	4.65785	4.17e-06	4.14e-05	3.44034
COCH	1.25249	4.62969	4.65677	4.19e-06	4.16e-05	3.43555
CAMSAP3	-1.21793	5.37121	-4.65596	4.2e-06	4.17e-05	3.43194
SLC39A10	0.644689	10.693	4.65521	4.22e-06	4.18e-05	3.42866
MAL	-1.46043	8.7249	-4.65496	4.22e-06	4.18e-05	3.42751
ADIPOQ	1.51257	1.98892	4.65383	4.24e-06	4.2e-05	3.42252
MIR22HG	-0.561446	8.70814	-4.65375	4.25e-06	4.2e-05	3.42215
DCAF12L2	0.958846	1.48914	4.65373	4.25e-06	4.2e-05	3.42209
LOC645485	-0.690116	1.5053	-4.65094	4.3e-06	4.25e-05	3.40973
TRUB1	0.586562	9.89116	4.64947	4.33e-06	4.28e-05	3.40323
KIAA1109	0.586421	11.3095	4.6492	4.34e-06	4.28e-05	3.40205
ID1	-0.774957	8.36079	-4.64699	4.38e-06	4.32e-05	3.39227
[truncated: 2,500 more rows]
