# Supplementary material for: Identification of a metabolism-linked genomic signature for prognosis and immunotherapeutic efficiency in metastatic skin cutaneous melanoma
Source: Medicine (Baltimore). 2024 Jun 7;103(23):e38347. doi: 10.1097/MD.0000000000038347 (PMC11155616; doi:10.1097/MD.0000000000038347)
Supplement: Supplementary file 3 [file medi-103-e38347-s003.xlsx]

## Sheet: 附表2_geo_mRNA差异分析结果
	logFC	AveExpr	t	P.Value	adj.P.Val	B
KRT6A	-4.93763	7.31315	-16.1801	5.83272e-39	1.83212e-34	77.1667
KRT6B	-3.61591	7.23415	-15.7182	1.70284e-37	2.6744e-33	73.8995
KRT17	-4.25759	7.31972	-15.6439	2.93193e-37	3.06983e-33	73.3731
KRT6C	-4.0006	7.09868	-15.1799	8.77238e-36	6.88873e-32	70.0792
S100A7	-4.36839	7.25911	-14.9673	4.17055e-35	2.62003e-31	68.5674
MGC102966	-3.45254	7.23055	-14.645	4.43635e-34	2.3225e-30	66.2737
LOC400578	-3.15094	7.16496	-14.1321	1.91233e-32	8.58119e-29	62.6204
KRT16	-3.42801	7.14823	-13.7852	2.43556e-31	9.56291e-28	60.1492
LOC729252	-3.02222	7.16567	-13.3303	6.80788e-30	2.37603e-26	56.9131
PI3	-3.80294	7.37214	-13.2973	8.67101e-30	2.72365e-26	56.6779
KRT14	-3.94161	7.18563	-13.2196	1.52951e-29	4.05237e-26	56.1263
SPRR1A	-3.36294	8.19722	-13.2087	1.65625e-29	4.05237e-26	56.0489
LOC651397	-4.14841	7.24535	-13.207	1.67714e-29	4.05237e-26	56.0367
SPRR2F	-3.40804	7.24599	-13.147	2.60035e-29	5.83426e-26	55.6104
DEFB103B	-3.12945	7.2546	-13.1353	2.83286e-29	5.88876e-26	55.5272
KRT17P3	-2.27402	7.09657	-13.1275	2.99959e-29	5.88876e-26	55.4716
SPRR2A	-3.13418	7.15976	-13.0634	4.78739e-29	8.84568e-26	55.0171
LOC728454	-2.84933	7.10874	-12.5799	1.62174e-27	2.83002e-24	51.5917
KRTDAP	-4.05196	7.1999	-12.542	2.13645e-27	3.52748e-24	51.3236
DEFB4	-3.02025	7.10195	-12.5351	2.24601e-27	3.52748e-24	51.2749
SPRR1B	-2.7098	7.29681	-12.5001	2.89548e-27	4.33094e-24	51.0279
SERPINB3	-2.18695	6.96631	-12.4221	5.10211e-27	7.28466e-24	50.4769
LOC650517	-1.67837	7.00983	-12.3402	9.23643e-27	1.26141e-23	49.8995
C10orf99	-1.54862	6.96171	-12.1615	3.36987e-26	4.41046e-23	48.6404
SPRR2E	-3.20471	7.10999	-12.1457	3.77792e-26	4.74673e-23	48.5292
SFN	-2.99638	7.10965	-12.0924	5.55087e-26	6.7061e-23	48.1549
SERPINB13	-1.92005	7.1102	-12.009	1.01337e-25	1.17892e-22	47.5692
SPRR2C	-2.35192	6.95143	-11.8302	3.67473e-25	4.12239e-22	46.3158
FGFBP1	-2.21768	7.06557	-11.8042	4.43052e-25	4.79886e-22	46.1338
CLCA2	-2.77296	7.08637	-11.7537	6.37252e-25	6.67225e-22	45.7801
SPRR2G	-3.19367	7.1102	-11.6778	1.09876e-24	1.11333e-21	45.25
S100A2	-1.55389	7.00683	-11.5634	2.49456e-24	2.44864e-21	44.452
DEFB103A	-1.96902	6.96144	-11.5346	3.06741e-24	2.91971e-21	44.2509
SBSN	-3.42452	7.15797	-11.4052	7.73531e-24	7.14629e-21	43.3507
TGM1	-1.6698	7.11918	-11.3722	9.78908e-24	8.78528e-21	43.1215
LGALS7B	-3.70516	7.28858	-11.3257	1.36408e-23	1.1902e-20	42.7986
DSG3	-1.66961	7.02328	-11.1827	3.77242e-23	3.20258e-20	41.8086
KRT5	-2.76381	7.02188	-11.1418	5.04377e-23	4.16921e-20	41.5259
CALML3	-2.64802	7.0697	-11.1265	5.62539e-23	4.53074e-20	41.4197
S100A7A	-2.01985	7.00666	-10.9566	1.87419e-22	1.47175e-19	40.2483
SPRR2B	-1.43678	6.87664	-10.9082	2.63852e-22	2.02143e-19	39.9154
CSTA	-1.31479	6.99141	-10.7864	6.2265e-22	4.65668e-19	39.0797
SPRR2D	-2.27299	7.19533	-10.7827	6.39173e-22	4.66909e-19	39.0542
LCE3D	-2.2897	7.05356	-10.6457	1.67266e-21	1.19409e-18	38.1179
SERPINB5	-2.32219	7.04364	-10.6082	2.17603e-21	1.51892e-18	37.8618
LOC653499	-3.12002	7.1497	-10.599	2.32126e-21	1.58507e-18	37.7989
AKR1B10	-1.36513	6.89943	-10.5869	2.52601e-21	1.68818e-18	37.7167
LOC643161	-1.85089	7.02548	-10.3795	1.07479e-20	6.94285e-18	36.3072
FAM25A	-1.87836	7.04768	-10.3784	1.08306e-20	6.94285e-18	36.2998
LGALS7	-3.15279	7.34059	-10.2977	1.89835e-20	1.19199e-17	35.7536
S100P	-1.97563	7.17367	-10.2949	1.93536e-20	1.19199e-17	35.7348
LOC728910	-3.05074	7.33763	-10.2891	2.01403e-20	1.21659e-17	35.696
WDR66	-0.831681	6.99523	-10.2382	2.86721e-20	1.69928e-17	35.3523
LOC647993	-1.78703	7.06527	-10.1765	4.39579e-20	2.55697e-17	34.9364
COL17A1	-2.28287	7.17669	-10.1329	5.94276e-20	3.39397e-17	34.643
CNFN	-2.60711	7.82877	-10.1189	6.54475e-20	3.67102e-17	34.5491
ANXA8	-1.71829	6.9801	-10.1091	7.0029e-20	3.85909e-17	34.4832
WFDC12	-0.684053	6.89897	-10.0926	7.84841e-20	4.25046e-17	34.3723
SERPINB4	-1.6047	6.90918	-10.0219	1.27686e-19	6.79785e-17	33.8987
IGFL1	-1.15431	6.94323	-10.0034	1.45042e-19	7.5932e-17	33.7746
IL1F9	-1.24818	6.88474	-9.99417	1.54522e-19	7.95685e-17	33.713
DEFB1	-2.20765	7.34484	-9.9375	2.28036e-19	1.1553e-16	33.3343
SIAE	-0.902295	7.08569	-9.83516	4.59597e-19	2.29149e-16	32.6523
MUCL1	-1.43836	6.97391	-9.78651	6.40735e-19	3.14471e-16	32.329
IVL	-0.694968	6.90934	-9.67261	1.39158e-18	6.72475e-16	31.5744
LOC647987	-1.37776	7.13514	-9.63559	1.78929e-18	8.51568e-16	31.3298
IL1A	-1.14007	6.92204	-9.53823	3.45956e-18	1.62191e-15	30.6884
DSC2	-1.62025	7.77294	-9.41436	7.9745e-18	3.68363e-15	29.876
DSG1	-2.09141	7.03188	-9.39836	8.87968e-18	4.04231e-15	29.7714
TACSTD2	-3.02771	7.95745	-9.37177	1.06163e-17	4.76383e-15	29.5976
SLPI	-2.3215	7.18488	-9.35079	1.2221e-17	5.33157e-15	29.4607
TMPRSS11D	-1.05119	6.82691	-9.34456	1.27423e-17	5.48287e-15	29.4201
RNASE7	-1.72549	6.92101	-9.3365	1.34499e-17	5.70912e-15	29.3675
KLK7	-1.87412	6.97946	-9.31385	1.56534e-17	6.55586e-15	29.22
CRCT1	-1.47458	7.08537	-9.31181	1.58695e-17	6.55892e-15	29.2066
RPTN	-0.697842	6.86304	-9.27034	2.0943e-17	8.54337e-15	28.9368
RAB25	-1.81387	7.06897	-9.23991	2.5662e-17	1.03342e-14	28.7392
LOC643479	-1.19537	7.02177	-9.21022	3.12822e-17	1.24381e-14	28.5466
IGFL2	-0.723642	6.93982	-9.20451	3.24959e-17	1.27537e-14	28.5096
LYPD3	-1.96961	7.36144	-9.20271	3.28881e-17	1.27537e-14	28.4979
SPINK7	-0.831697	6.79907	-9.19836	3.38552e-17	1.29686e-14	28.4697
C9orf169	-1.51574	7.34297	-9.13486	5.16564e-17	1.95492e-14	28.0588
GJB6	-2.22399	7.3628	-9.02971	1.03696e-16	3.87762e-14	27.3812
LY6D	-1.21251	6.84267	-8.9649	1.59062e-16	5.87801e-14	26.9652
LOC643150	-1.25221	7.00437	-8.95704	1.67514e-16	6.11835e-14	26.9149
KLK5	-1.88228	7.04362	-8.83948	3.62629e-16	1.30926e-13	26.1641
GPR87	-0.808305	6.88892	-8.82658	3.9459e-16	1.40846e-13	26.082
FAM83A	-0.656625	6.84531	-8.79516	4.84649e-16	1.71049e-13	25.8821
PITX1	-1.71969	7.17305	-8.76365	5.95377e-16	2.07793e-13	25.6821
LYNX1	-0.61255	6.88623	-8.7213	7.84676e-16	2.70851e-13	25.4138
SPINK5	-1.04431	7.09405	-8.71198	8.33742e-16	2.8466e-13	25.3548
ZNF750	-1.67945	6.9693	-8.70703	8.61022e-16	2.90812e-13	25.3236
KLK13	-0.812348	6.88948	-8.65119	1.23767e-15	4.13579e-13	24.9709
KLK11	-1.528	7.10377	-8.61616	1.55314e-15	5.08185e-13	24.7503
LOR	-2.60915	7.12571	-8.6046	1.6738e-15	5.42017e-13	24.6776
SERPINB2	-1.8197	7.37907	-8.5941	1.79149e-15	5.74209e-13	24.6115
CALML5	-2.43786	7.29009	-8.58479	1.9026e-15	6.03662e-13	24.5531
SPRR3	-1.43925	6.86222	-8.54688	2.4304e-15	7.63412e-13	24.3152
PROM2	-1.31174	6.9574	-8.51468	2.99098e-15	9.30196e-13	24.1135
S100A8	-3.08132	10.0229	-8.43729	4.9184e-15	1.51463e-12	23.6303
FAM83C	-1.01638	7.06437	-8.40571	6.02155e-15	1.80136e-12	23.4338
AKR1B15	-0.810394	6.87941	-8.3793	7.12961e-15	2.11272e-12	23.2697
NCCRP1	-1.70805	7.23512	-8.28337	1.31407e-14	3.85759e-12	22.6758
LOC652846	-0.855953	6.98505	-8.26339	1.49192e-14	4.29934e-12	22.5526
TP73L	-1.51033	7.19082	-8.237	1.7638e-14	5.03661e-12	22.39
LCE3E	-0.857887	6.9446	-8.15925	2.88393e-14	8.09082e-12	21.9126
DUOXA1	-0.588874	6.89311	-8.1592	2.88489e-14	8.09082e-12	21.9123
ASPRV1	-1.98103	7.15591	-8.14727	3.11034e-14	8.64591e-12	21.8392
CDSN	-1.59417	6.97454	-8.06372	5.25994e-14	1.4493e-11	21.3292
GSDMC	-0.751656	6.96027	-7.98236	8.75049e-14	2.3901e-11	20.8352
CRNN	-0.621105	6.87867	-7.93067	1.20753e-13	3.2698e-11	20.5227
IL1F5	-0.672723	6.8413	-7.87077	1.75134e-13	4.70182e-11	20.162
MAL2	-1.52127	7.0317	-7.86722	1.7902e-13	4.76541e-11	20.1407
DSP	-1.40215	7.17804	-7.77808	3.10435e-13	8.19418e-11	19.6067
ANXA8L2	-0.916318	6.88636	-7.75232	3.63736e-13	9.52109e-11	19.453
S100A12	-1.40143	7.16142	-7.7252	4.29634e-13	1.11531e-10	19.2915
FLJ21511	-1.04039	6.8613	-7.68905	5.36142e-13	1.3787e-10	19.0768
S100A9	-2.55942	10.5919	-7.68792	5.39875e-13	1.3787e-10	19.07
ALOX12B	-0.966158	6.86237	-7.67926	5.69249e-13	1.44199e-10	19.0187
TP63	-1.48374	7.44026	-7.67668	5.7829e-13	1.45317e-10	19.0034
KPRP	-1.56778	6.92069	-7.65965	6.41693e-13	1.5997e-10	18.9025
CEACAM6	-1.62616	7.04786	-7.65141	6.74807e-13	1.669e-10	18.8537
KLK8	-0.54551	6.8551	-7.64778	6.89921e-13	1.69306e-10	18.8322
KRT80	-1.52531	7.1076	-7.63051	7.66518e-13	1.85461e-10	18.7302
FAM25G	-0.682526	6.93871	-7.63029	7.67565e-13	1.85461e-10	18.7288
SOX15	-1.22242	7.25792	-7.58201	1.02962e-12	2.46881e-10	18.4441
IRX4	-0.517923	6.89396	-7.56567	1.1369e-12	2.70539e-10	18.348
TMEM45B	-0.62447	6.85114	-7.54201	1.31224e-12	3.09916e-10	18.209
FLG	-2.06079	6.93665	-7.52982	1.41274e-12	3.3116e-10	18.1375
A2ML1	-0.846046	6.78386	-7.5244	1.45977e-12	3.39651e-10	18.1057
DSC3	-1.13494	7.23611	-7.51663	1.52997e-12	3.53367e-10	18.0602
LYPD5	-0.726066	7.10239	-7.50278	1.66353e-12	3.8141e-10	17.9791
PKP1	-1.3257	7.04308	-7.50118	1.67969e-12	3.82324e-10	17.9697
LCE2B	-1.80934	7.07201	-7.45695	2.19278e-12	4.95522e-10	17.7114
PDZK1IP1	-0.612467	6.91944	-7.4409	2.41505e-12	5.41851e-10	17.6179
SERPINB7	-1.27042	7.09893	-7.43711	2.47064e-12	5.50392e-10	17.5958
GPX2	-0.706832	6.9204	-7.40769	2.94792e-12	6.52092e-10	17.4247
MMP3	-2.07719	7.54402	-7.39317	3.21582e-12	7.06379e-10	17.3404
KRT9	-1.12542	6.91667	-7.3709	3.67426e-12	8.01473e-10	17.2113
KRT1	-2.16707	7.00016	-7.36595	3.78469e-12	8.19868e-10	17.1827
S100A14	-0.811385	7.41098	-7.36448	3.81801e-12	8.21422e-10	17.1742
ABHD9	-0.954746	7.01172	-7.35845	3.95811e-12	8.4577e-10	17.1393
CAPNS2	-1.12938	6.93477	-7.25588	7.28639e-12	1.54644e-09	16.5483
TGM3	-1.04453	7.19454	-7.25292	7.41547e-12	1.56327e-09	16.5313
TMEM79	-1.16482	7.90503	-7.24725	7.66848e-12	1.60151e-09	16.4988
C19orf33	-1.22334	7.01891	-7.24659	7.69881e-12	1.60151e-09	16.4949
SPINK6	-1.06944	6.9181	-7.23257	8.36482e-12	1.7286e-09	16.4146
FGFR3	-1.12236	7.30818	-7.21183	9.45531e-12	1.94118e-09	16.296
LCE2D	-1.60887	6.95916	-7.19925	1.01843e-11	2.07727e-09	16.2241
GJB5	-0.543503	6.78108	-7.1824	1.12476e-11	2.26474e-09	16.1279
LCE2C	-1.3224	6.97804	-7.17329	1.18681e-11	2.35957e-09	16.076
SLURP1	-1.47423	6.91044	-7.17328	1.18688e-11	2.35957e-09	16.0759
IL20RB	-1.09111	7.16337	-7.17087	1.20385e-11	2.37824e-09	16.0622
ARG1	-1.37041	7.00519	-7.15951	1.28703e-11	2.52668e-09	15.9975
PRSS27	-0.561791	6.79448	-7.11462	1.67507e-11	3.26804e-09	15.7425
SULT2B1	-0.749934	6.99382	-7.10914	1.72969e-11	3.35378e-09	15.7114
LY6G6C	-0.984091	6.95067	-7.07937	2.05871e-11	3.96724e-09	15.5429
LOC100128918	-0.713761	7.23662	-7.06985	2.17639e-11	4.16845e-09	15.4891
LCN2	-1.53295	7.31296	-7.0608	2.29439e-11	4.3415e-09	15.438
LASS3	-0.689053	6.93488	-7.03968	2.59504e-11	4.881e-09	15.3189
CYP4F22	-0.922722	6.85435	-6.96939	3.90285e-11	7.29716e-09	14.9241
EVPL	-0.863284	7.08785	-6.95808	4.16676e-11	7.7445e-09	14.8608
LOC730833	-1.65152	7.00881	-6.89363	6.04264e-11	1.1165e-08	14.5014
MMP10	-1.05526	7.09	-6.87692	6.65167e-11	1.22184e-08	14.4086
BNIPL	-0.761342	6.92003	-6.86677	7.05089e-11	1.28765e-08	14.3522
FAM25C	-0.574653	6.97907	-6.84386	8.04032e-11	1.45985e-08	14.2253
HAL	-0.688326	6.95136	-6.83685	8.3695e-11	1.51089e-08	14.1865
LAMC2	-0.625753	6.89696	-6.81614	9.42181e-11	1.69113e-08	14.072
RHCG	-0.550782	6.89296	-6.80727	9.91115e-11	1.76886e-08	14.0231
COL7A1	-1.41069	7.69515	-6.78587	1.11973e-10	1.97615e-08	13.9052
CST6	-1.27466	7.03587	-6.78586	1.11984e-10	1.97615e-08	13.9051
ZNF185	-1.17948	8.0853	-6.74737	1.39386e-10	2.44596e-08	13.6936
KLK6	-1.40327	7.23409	-6.69764	1.84743e-10	3.22387e-08	13.4214
DSC1	-1.57084	7.06533	-6.69252	1.90161e-10	3.30009e-08	13.3935
LCE2A	-1.36273	7.22741	-6.66983	2.16137e-10	3.73025e-08	13.2699
CDS1	-0.822916	7.027	-6.64499	2.48587e-10	4.26687e-08	13.1348
TRIM29	-0.821152	6.93464	-6.62908	2.71839e-10	4.61553e-08	13.0484
WFDC5	-0.873226	7.04031	-6.6167	2.91399e-10	4.92103e-08	12.9813
PPP2R2C	-0.775791	6.97629	-6.61066	3.01441e-10	5.0634e-08	12.9486
PLA2G3	-0.505573	6.80975	-6.60092	3.18355e-10	5.31906e-08	12.8959
HAS3	-0.585077	6.9014	-6.59568	3.27831e-10	5.41974e-08	12.8676
AQP3	-0.623418	6.95806	-6.56205	3.95621e-10	6.47231e-08	12.6862
DMKN	-1.67152	7.56236	-6.55567	4.09964e-10	6.67222e-08	12.6518
JUP	-1.18994	7.86804	-6.54351	4.38721e-10	7.10343e-08	12.5863
C1orf116	-0.69449	7.01015	-6.53691	4.55152e-10	7.29428e-08	12.5509
MMP1	-2.14683	8.17139	-6.52647	4.82366e-10	7.69116e-08	12.4948
IL1RN	-1.08371	7.4201	-6.47212	6.52092e-10	1.02414e-07	12.2039
LCE1B	-1.32903	7.11367	-6.45906	7.00929e-10	1.09537e-07	12.1342
KRT78	-0.551042	6.97234	-6.3707	1.13974e-09	1.76356e-07	11.6654
LAD1	-1.20914	7.47088	-6.33856	1.35879e-09	2.0922e-07	11.4959
LOC642956	-1.29334	9.29726	-6.3366	1.37338e-09	2.10435e-07	11.4856
WNT5A	-1.05789	7.31849	-6.29304	1.74115e-09	2.65491e-07	11.2569
CDA	-0.808672	7.18787	-6.284	1.82885e-09	2.77517e-07	11.2095
DST	-0.541344	7.15827	-6.16774	3.42524e-09	5.05118e-07	10.6051
DIO2	-1.15282	7.62987	-6.16111	3.54931e-09	5.20968e-07	10.5708
SCGB2A2	-0.956901	6.96296	-6.15495	3.66841e-09	5.35946e-07	10.539
IRX2	-0.736982	7.19298	-6.14693	3.82942e-09	5.56879e-07	10.4977
PRSS3	-0.954862	7.04277	-6.13616	4.05661e-09	5.87199e-07	10.4422
LCE1C	-1.0903	6.9804	-6.0695	5.78608e-09	8.29892e-07	10.1004
SDC1	-1.07828	7.96498	-6.05405	6.2803e-09	8.96685e-07	10.0215
FERMT1	-0.678286	6.96272	-6.04346	6.64287e-09	9.39907e-07	9.9675
LCE6A	-1.04655	6.94081	-6.03862	6.81521e-09	9.59689e-07	9.94285
LOC645869	-0.663218	6.89199	-6.02831	7.19708e-09	1.00474e-06	9.8904
GJB2	-2.5662	8.96171	-6.01873	7.57052e-09	1.04785e-06	9.84174
LOC650803	-0.755072	7.57981	-6.01868	7.57256e-09	1.04785e-06	9.84148
LOC648526	-0.687285	6.99664	-5.9849	9.04772e-09	1.24648e-06	9.67029
PRSS8	-0.906341	7.19274	-5.97879	9.34336e-09	1.27544e-06	9.63937
KRT34	-0.608644	6.89645	-5.97805	9.37969e-09	1.27544e-06	9.63563
FABP5L2	-1.2325	11.5847	-5.9475	1.10105e-08	1.49073e-06	9.48149
NIPAL4	-0.507724	6.96959	-5.89167	1.47366e-08	1.958e-06	9.2013
FABP5	-1.29315	9.97954	-5.89119	1.47734e-08	1.958e-06	9.1989
ALDH3A1	-0.62713	6.97864	-5.8753	1.60461e-08	2.11775e-06	9.11948
SCNN1A	-0.994876	6.97048	-5.86729	1.67272e-08	2.19841e-06	9.07954
VSNL1	-0.729737	7.0905	-5.86149	1.72383e-08	2.25613e-06	9.05062
KRT15	-0.993903	6.99677	-5.83911	1.93575e-08	2.51256e-06	8.93923
POF1B	-0.788528	6.96156	-5.76594	2.8221e-08	3.61816e-06	8.57718
FOXQ1	-0.963853	6.95168	-5.75207	3.03003e-08	3.85329e-06	8.50893
PPL	-0.939611	7.37018	-5.70732	3.80804e-08	4.78457e-06	8.28957
PCSK2	-0.741271	6.88496	-5.69904	3.972e-08	4.97069e-06	8.24912
LCE1A	-0.852519	6.92778	-5.69096	4.13876e-08	5.15884e-06	8.20966
GLTP	-0.747865	11.4166	-5.66548	4.71037e-08	5.84812e-06	8.08554
LOC441052	-0.618527	6.91356	-5.62268	5.84818e-08	7.14252e-06	7.87803
SCEL	-0.648856	6.93635	-5.62205	5.86664e-08	7.14252e-06	7.87501
STMN2	-0.927319	7.34935	-5.6065	6.34461e-08	7.69462e-06	7.79991
FLG2	-1.10924	6.92458	-5.57529	7.42156e-08	8.93175e-06	7.64961
SLC5A1	-0.504028	6.95676	-5.57174	7.55499e-08	9.05763e-06	7.63253
KRT2	-1.40725	6.89485	-5.5659	7.77899e-08	9.29072e-06	7.60453
DCD	-0.989374	6.96771	-5.51487	1.00357e-07	1.18508e-05	7.36046
CRABP2	-1.62587	8.55161	-5.50622	1.04766e-07	1.23251e-05	7.31927
LOC152118	-0.608386	6.98279	-5.49889	1.08651e-07	1.27041e-05	7.28439
CASP14	-0.531391	6.92258	-5.49863	1.08796e-07	1.27041e-05	7.28311
CXCL6	-0.686052	7.00273	-5.4331	1.50429e-07	1.73082e-05	6.97287
DAPL1	-1.40927	7.27679	-5.41968	1.60696e-07	1.84219e-05	6.90967
LOC643719	-0.50546	6.92127	-5.40306	1.74361e-07	1.99158e-05	6.83157
LOC652606	-0.525903	7.0075	-5.38846	1.87289e-07	2.1315e-05	6.76313
MPZL2	-0.913759	8.01162	-5.31858	2.63278e-07	2.943e-05	6.43741
NELF	-0.725586	8.97046	-5.27967	3.17802e-07	3.52738e-05	6.2575
PIP	-0.698206	6.82902	-5.27869	3.19309e-07	3.53162e-05	6.25298
LCE1D	-0.562011	6.78359	-5.26283	3.44682e-07	3.79888e-05	6.17991
CPA4	-0.896469	7.08532	-5.22038	4.22597e-07	4.6091e-05	5.98523
PSORS1C2	-0.583488	6.98887	-5.2146	4.3445e-07	4.72198e-05	5.95881
LAMC3	-0.960756	7.56329	-5.21223	4.394e-07	4.7593e-05	5.94799
C1orf68	-0.789909	6.92291	-5.20818	4.47999e-07	4.83578e-05	5.92948
KRT13	-0.615405	6.80592	-5.20072	4.64252e-07	4.99405e-05	5.89545
LOC387934	-1.19773	10.2886	-5.19389	4.79632e-07	5.14188e-05	5.86433
BBOX1	-0.896077	7.00842	-5.19058	4.87264e-07	5.18829e-05	5.84926
CLIC3	-1.22296	7.65076	-5.17902	5.14848e-07	5.46348e-05	5.79669
CARD18	-0.534589	6.82181	-5.16024	5.62913e-07	5.93344e-05	5.7115
IMPA2	-0.943117	8.94991	-5.15073	5.88894e-07	6.18654e-05	5.66844
TMEM45A	-1.21242	8.97478	-5.1471	5.99125e-07	6.27304e-05	5.652
RHOD	-0.828871	7.54867	-5.14013	6.1925e-07	6.44081e-05	5.62048
ZC3H12C	-0.561794	8.49049	-5.13268	6.41456e-07	6.64976e-05	5.58686
PROK2	-0.839194	7.13371	-5.12051	6.79421e-07	6.99714e-05	5.532
KRT10	-1.02305	10.4558	-5.0701	8.61293e-07	8.72712e-05	5.3058
CXCL1	-1.38754	8.22196	-5.02791	1.04905e-06	0.000105277	5.11783
FABP5L3	-0.529254	7.14168	-5.02028	1.087e-06	0.000108738	5.08398
HSPC159	-0.874504	8.44308	-4.98779	1.26401e-06	0.000125249	4.94025
GNA15	-0.859321	8.38108	-4.97228	1.35808e-06	0.000134147	4.8719
ATP6V1B1	-0.660533	7.53528	-4.95089	1.49904e-06	0.000146687	4.77788
AADACL2	-0.646123	6.93678	-4.87994	2.07521e-06	0.000199952	4.46841
IL24	-0.735605	7.23568	-4.84656	2.41543e-06	0.000230611	4.32406
CXCL5	-1.2413	7.38714	-4.83019	2.60151e-06	0.000246132	4.25352
HOMER2	-0.806391	7.56738	-4.82769	2.63109e-06	0.000248183	4.24278
MTHFD1L	-0.668199	8.96334	-4.81889	2.73793e-06	0.000257488	4.20495
PERP	-1.6704	9.7604	-4.79856	3.00083e-06	0.000280533	4.11784
HOPX	-1.26442	8.1086	-4.79256	3.08302e-06	0.000286511	4.09217
SOX21	-0.667463	7.00702	-4.78939	3.12725e-06	0.000289764	4.07864
F3	-0.828291	7.81486	-4.74866	3.75401e-06	0.000343782	3.90519
RARRES1	1.27858	9.31786	4.73234	4.03768e-06	0.000366553	3.83604
IL1B	-1.23001	7.75191	-4.71781	4.30758e-06	0.000388809	3.77464
SPANXB2	-0.504612	6.84662	-4.66635	5.41072e-06	0.000481462	3.55838
CLTB	-0.542944	9.68238	-4.65955	5.57539e-06	0.000494714	3.52996
C5orf46	-0.955222	7.27976	-4.64023	6.07018e-06	0.000535591	3.44937
ZC3H12A	-0.522083	7.06531	-4.63153	6.30667e-06	0.000553349	3.41315
MIR302C	-0.584443	7.24963	-4.62325	6.53987e-06	0.000572212	3.37875
CA12	-0.998627	7.60986	-4.60827	6.98301e-06	0.000607599	3.31664
GAL	-0.987675	7.2455	-4.59162	7.50969e-06	0.000648041	3.24777
PARD6G	-0.510871	7.57238	-4.57574	8.04716e-06	0.000685012	3.18232
CHMP4C	-0.577568	7.04934	-4.57329	8.13346e-06	0.000690487	3.17222
APOC1	1.52153	11.8352	4.5622	8.53477e-06	0.000718728	3.12663
KRT19	-0.5557	6.99758	-4.5387	9.44917e-06	0.000791487	3.03031
FAM83H	-0.746908	7.7941	-4.49055	1.16262e-05	0.000963561	2.83422
LMTK3	-0.873893	7.60417	-4.48035	1.21453e-05	0.00100393	2.79293
SLC29A1	-0.620606	8.33979	-4.47113	1.26341e-05	0.0010416	2.75564
IFFO2	-0.662607	7.8596	-4.42995	1.50564e-05	0.0012316	2.58993
NHLRC3	0.529998	8.99154	4.40017	1.70798e-05	0.00138222	2.47088
MALL	-1.1826	8.36899	-4.39824	1.72197e-05	0.00138689	2.46319
EDN1	-0.782804	7.55682	-4.38055	1.8553e-05	0.00148665	2.39281
NIPAL1	-0.55063	7.13907	-4.34965	2.11235e-05	0.00167978	2.27042
PNLIPRP3	-0.503322	6.85879	-4.31997	2.39107e-05	0.00188235	2.15358
CDH3	-1.38909	8.23272	-4.26829	2.96249e-05	0.00230905	1.95172
TNFRSF6B	-0.591594	7.45301	-4.2461	3.24613e-05	0.00248693	1.86566
TUFT1	-0.859343	8.63433	-4.24177	3.30438e-05	0.0025254	1.84892
CTSL2	-1.04159	8.05947	-4.22973	3.47189e-05	0.00262785	1.80239
PLA2G4B	-0.565881	7.88159	-4.22848	3.48973e-05	0.002635	1.79757
CKMT1A	-0.902029	7.38468	-4.22254	3.57559e-05	0.00269336	1.77471
SERPINA12	-0.685308	6.83751	-4.19507	4.00018e-05	0.00298456	1.66919
EIF4A2	0.506518	13.1405	4.18646	4.14292e-05	0.00307644	1.63623
ALDH3B2	-0.843356	7.19992	-4.18526	4.16318e-05	0.00308419	1.63165
WWC1	-0.617284	7.44653	-4.1785	4.27915e-05	0.00315522	1.60583
SLC25A24	-0.557664	7.57384	-4.16817	4.46224e-05	0.00328251	1.56646
KLF5	-0.81788	7.61266	-4.16513	4.5177e-05	0.00331555	1.55485
PPP1R14C	-0.83669	7.4136	-4.13909	5.0192e-05	0.00364949	1.45598
TUBA4A	-1.19169	8.68862	-4.13707	5.06013e-05	0.00367076	1.44836
LOC649970	-1.028	7.6099	-4.12406	5.33227e-05	0.00385926	1.39918
IDE	-0.51973	8.00053	-4.1009	5.85171e-05	0.00417746	1.31194
C7	1.88142	9.21069	4.07467	6.49829e-05	0.00461805	1.21365
ID1	-0.811438	7.86347	-4.03532	7.59702e-05	0.00526777	1.06724
SPANXA2	-0.578131	6.94678	-4.02751	7.83542e-05	0.0054092	1.03829
CKMT1B	-0.70223	7.12407	-4.0019	8.66721e-05	0.00594423	0.943822
CLK1	0.522338	9.31516	3.98576	9.23419e-05	0.00629187	0.884518
CD24	-1.60645	8.41806	-3.97944	9.46552e-05	0.00639401	0.861368
SCIN	-1.09682	7.61481	-3.94826	0.000106903	0.00712934	0.747574
PSIP1	0.508311	8.8391	3.9402	0.000110305	0.00730968	0.718287
C1orf106	-0.649385	7.25969	-3.93209	0.000113831	0.00749589	0.688881
HOXB2	0.827707	8.42169	3.92438	0.000117284	0.00765543	0.660953
TYRP1	-2.73488	9.17481	-3.92396	0.000117472	0.00765543	0.659459
ELOVL4	-0.845975	8.01046	-3.89462	0.000131566	0.00853846	0.553637
CYP26B1	-0.848892	8.26899	-3.89014	0.000133854	0.00866903	0.537541
TNFAIP8L3	-0.603007	7.45678	-3.87018	0.000144512	0.00922694	0.46604
CITED4	-0.728179	7.66234	-3.84824	0.000157158	0.00987296	0.387793
LOC645638	-1.00758	7.73156	-3.831	0.00016782	0.0104799	0.326595
FMNL2	0.545107	8.30358	3.81204	0.000180339	0.0110854	0.259555
ALDH1A1	1.05882	10.3295	3.78899	0.000196747	0.0120468	0.178458
LOC100133171	-0.611985	6.87502	-3.77422	0.000208	0.0126618	0.126687
KCNK1	-0.573047	7.1685	-3.73316	0.000242545	0.0144339	-0.0162237
SPP1	1.59881	12.1793	3.73235	0.000243276	0.0144452	-0.0190185
RDH12	-0.563014	6.95867	-3.72398	0.000250983	0.0148468	-0.0480087
F2RL1	-0.669199	7.51785	-3.71719	0.000257399	0.0151976	-0.0714615
SGCE	0.771328	10.8222	3.70988	0.000264475	0.0155279	-0.096657
DUSP14	-0.56952	9.83917	-3.70932	0.000265029	0.0155314	-0.0986005
DHRS3	0.827399	9.51752	3.70657	0.000267745	0.0156322	-0.108071
GMPR	-0.997778	8.30966	-3.70353	0.000270769	0.0157503	-0.118505
SNX10	0.856024	11.1378	3.70243	0.000271876	0.0157854	-0.122292
ACSL3	0.684799	9.91491	3.67637	0.000299342	0.0172209	-0.21164
ENPP4	0.707849	7.99018	3.66886	0.000307729	0.0175747	-0.237283
KIT	-1.36898	8.80818	-3.66805	0.000308648	0.0175952	-0.240049
IRX5	-0.663611	8.07752	-3.64303	0.00033831	0.0190101	-0.325152
MAP7	-0.594577	7.70028	-3.63355	0.000350234	0.019529	-0.357263
C8orf13	-0.561225	7.24049	-3.61009	0.000381465	0.0210583	-0.436401
GJA1	-1.01877	9.82849	-3.60367	0.000390458	0.0214793	-0.45798
SPINT2	-0.870466	8.56349	-3.58528	0.000417339	0.02268	-0.519613
CCDC50	0.507919	10.2134	3.56158	0.000454545	0.0242406	-0.598614
LOC100130633	0.517527	8.67649	3.55018	0.00047353	0.0249984	-0.636445
LXN	0.797428	10.2277	3.54524	0.000481978	0.0253592	-0.652791
HRASLS3	0.962389	10.3007	3.52704	0.000514375	0.0267059	-0.7129
COBL	-0.754971	7.70342	-3.51781	0.000531581	0.0274179	-0.743287
SEL1L3	1.0238	9.22714	3.44163	0.000695607	0.0342472	-0.991304
GSTO2	-0.614987	7.10175	-3.43894	0.000702172	0.0344086	-0.999955
AADACL1	0.551659	9.12069	3.42057	0.000748677	0.0359033	-1.05899
LOC652683	-0.567603	6.96875	-3.41082	0.000774529	0.0369176	-1.09023
PLEK2	-0.528727	7.56675	-3.40726	0.00078416	0.0371512	-1.1016
SYT11	0.778417	10.3599	3.40553	0.000788883	0.0373187	-1.10712
IL8	-1.29993	10.1415	-3.4028	0.000796407	0.0375052	-1.11586
FAM129B	-0.631639	9.95403	-3.38215	0.000855421	0.0398685	-1.18158
PTHLH	-0.537668	7.20824	-3.36559	0.000905651	0.0418855	-1.234
FLJ14213	0.507172	7.89076	3.36524	0.000906756	0.0418855	-1.23512
ZMYM6	0.534713	9.67722	3.35414	0.000942017	0.0430208	-1.27016
LOC647108	0.56192	8.06436	3.35303	0.000945589	0.0431087	-1.27363
SNHG5	-0.658557	12.1147	-3.33786	0.000996025	0.0449144	-1.32132
MMP7	-0.662311	7.34568	-3.33768	0.000996636	0.0449144	-1.32189
TGM2	0.618799	8.44743	3.33257	0.00101418	0.0453148	-1.33789
OSBPL10	0.944232	9.33775	3.31053	0.00109323	0.0482295	-1.40672
CXCL2	-0.864097	7.69115	-3.30757	0.00110429	0.048581	-1.41594
OLFM1	-0.960178	8.3187	-3.29948	0.00113501	0.0495851	-1.44108
C6orf85	-0.507047	7.55514	-3.29427	0.00115522	0.0501888	-1.45725
ANPEP	-0.529742	7.67146	-3.29115	0.00116745	0.0505568	-1.4669
SELE	-0.551061	7.44129	-3.2787	0.00121758	0.0519755	-1.5054
C17orf91	-0.551717	8.31713	-3.26555	0.0012727	0.053877	-1.54592
LOC387882	-0.711174	8.89901	-3.25739	0.00130807	0.0550774	-1.57099
BST2	0.708453	11.067	3.24852	0.00134751	0.0566622	-1.59816
TPSAB1	-0.878835	7.78416	-3.19975	0.00158497	0.0647405	-1.74641
NDUFA4L2	-0.78569	8.31963	-3.1966	0.00160161	0.0650947	-1.75594
RNASET2	0.579402	11.8216	3.18741	0.00165096	0.0663269	-1.78362
DOCK10	0.585899	10.2542	3.18735	0.00165126	0.0663269	-1.78379
CPA3	-0.744677	7.70647	-3.18358	0.00167192	0.0668151	-1.79513
S100A3	-0.759008	8.06499	-3.17806	0.00170259	0.0678682	-1.8117
CA2	-0.685714	8.94047	-3.17481	0.00172092	0.0683386	-1.82146
C6orf160	-0.635602	12.2914	-3.17201	0.00173685	0.0687973	-1.82986
APCDD1	-1.18907	8.11657	-3.16333	0.00178704	0.070166	-1.85582
AGPAT2	-0.504837	8.69284	-3.15489	0.00183712	0.0715067	-1.881
FAM46B	-0.722068	8.0236	-3.14143	0.00191973	0.0739884	-1.92104
NR1H3	0.560387	9.70428	3.12735	0.0020098	0.0764002	-1.96276
SNORD3D	1.13849	11.3188	3.12692	0.00201261	0.0764002	-1.96403
TPSB2	-0.733137	7.55449	-3.11211	0.0021117	0.0789649	-2.00773
PLIN2	0.661868	10.197	3.10451	0.00216427	0.0804501	-2.03008
PIK3AP1	0.741817	9.40358	3.10415	0.00216678	0.0804501	-2.03113
SFRP4	1.04111	8.3512	3.09486	0.00223276	0.0820271	-2.05838
ILVBL	-0.528574	9.9093	-3.08659	0.00229307	0.0835588	-2.08259
CYP1B1	0.934788	9.35651	3.08491	0.0023055	0.0839142	-2.08749
C1QB	0.926699	11.6157	3.0784	0.00235423	0.0850964	-2.10648
STAMBPL1	0.596663	9.57207	3.06897	0.00242651	0.0870081	-2.13392
SNRPN	0.51863	9.61764	3.05464	0.00254031	0.0900604	-2.17548
BHLHB3	0.707678	8.39953	3.04939	0.00258323	0.0907627	-2.19067
WIPF1	0.555698	8.73048	3.03776	0.00268067	0.0933508	-2.22422
LOC100129681	0.682251	11.4521	3.03531	0.00270162	0.0936118	-2.23127
PLA1A	1.42531	9.31675	3.00486	0.0029749	0.099834	-2.31848
PPP1R9A	0.516715	7.60245	3.00303	0.00299216	0.100228	-2.32371
TBC1D9	0.538244	8.96782	2.98938	0.00312342	0.10284	-2.36252
SCUBE2	-0.672747	7.59964	-2.9841	0.00317559	0.103812	-2.37749
PDPN	-0.632699	8.08003	-2.97766	0.0032403	0.105088	-2.39571
LOC653506	-0.558074	10.3489	-2.97237	0.00329434	0.105914	-2.41065
IL6	-0.896582	8.16693	-2.96482	0.00337299	0.107869	-2.43195
MC1R	-0.936353	9.3011	-2.96216	0.0034011	0.108239	-2.43944
OLFML2A	-0.648133	8.37992	-2.94851	0.00354867	0.111023	-2.47775
C14orf78	-0.668312	7.78416	-2.94249	0.00361556	0.112428	-2.49459
DUSP6	0.509653	10.7941	2.93758	0.00367102	0.113346	-2.50831
SNORD3C	1.13629	9.64604	2.93076	0.00374934	0.114786	-2.52734
COL6A1	-0.885311	9.89023	-2.92113	0.00386258	0.11772	-2.55414
CXADR	-0.808019	7.87573	-2.9129	0.00396183	0.119659	-2.57698
ST6GAL1	0.5749	9.32044	2.89508	0.00418456	0.124589	-2.62619
NRIP3	-0.619	9.19427	-2.89085	0.00423914	0.125856	-2.63784
IGFBP5	1.04784	11.5701	2.86307	0.00461383	0.132594	-2.71393
UBA7	0.532524	8.80733	2.84938	0.00480935	0.135982	-2.75117
CTSG	-0.799819	7.90151	-2.84658	0.00485035	0.136641	-2.75879
PNMA3	-0.696277	8.12726	-2.8376	0.00498364	0.139395	-2.78309
TLR7	0.593834	8.26285	2.81538	0.00532818	0.145533	-2.84298
SNORD3A	1.088	10.5748	2.81433	0.00534488	0.145863	-2.84578
BRSK1	0.535076	9.00737	2.80392	0.00551411	0.148811	-2.87368
AKAP12	0.519843	8.39151	2.8039	0.00551449	0.148811	-2.87374
RIPK5	-0.59774	9.24982	-2.80116	0.00555975	0.149775	-2.88105
DDIT4L	0.873021	8.27184	2.79848	0.00560436	0.150524	-2.8882
SLC2A5	0.534563	8.29268	2.79711	0.00562742	0.150693	-2.89187
KLHL35	-0.567314	7.78697	-2.7933	0.00569166	0.151638	-2.90202
VSIG4	0.527637	8.16654	2.7799	0.00592325	0.156612	-2.93767
S100A16	-0.83386	9.56541	-2.77731	0.00596897	0.156798	-2.94454
GSTA4	-0.581546	9.39891	-2.77607	0.00599093	0.156948	-2.94782
MARCO	0.680963	7.90385	2.7689	0.00611963	0.159271	-2.9668
METTL7B	0.505545	7.66832	2.76861	0.00612494	0.159271	-2.96757
NOV	-0.98803	9.56341	-2.74803	0.00650861	0.166348	-3.02178
TRIM9	0.56864	8.24764	2.73278	0.00680673	0.171319	-3.0617
PTGS2	-0.940385	8.60633	-2.72851	0.0068924	0.172096	-3.07284
FBP1	0.710362	8.48857	2.71213	0.0072302	0.177845	-3.11543
AHNAK2	-0.795048	8.11177	-2.70266	0.00743229	0.180554	-3.13995
WASPIP	0.629076	9.97067	2.69898	0.00751214	0.18193	-3.14945
C1QA	0.587051	8.85921	2.68382	0.00784945	0.187071	-3.18847
TSPYL5	-0.759421	8.17776	-2.68001	0.00793641	0.188241	-3.19826
TMEM171	-0.503753	7.22291	-2.67994	0.00793803	0.188241	-3.19844
SERPINI1	0.556832	8.3101	2.6753	0.00804498	0.189858	-3.21032
HAMP	0.706261	8.08559	2.67026	0.00816281	0.191918	-3.22322
DSCR8	0.751515	7.60763	2.66511	0.00828481	0.193771	-3.23638
DPYSL4	-0.635292	7.80584	-2.66199	0.00835944	0.194936	-3.24434
SIPA1L2	0.575813	9.7908	2.65952	0.0084189	0.195741	-3.25062
TUBB2A	-0.634353	9.62714	-2.65919	0.00842687	0.195781	-3.25146
TMEM154	-0.64754	8.28449	-2.65868	0.00843921	0.195923	-3.25276
FAM113B	0.64824	8.58777	2.65414	0.00854993	0.197617	-3.26431
SERPINE1	-0.575828	8.28496	-2.65386	0.00855659	0.197626	-3.265
ESM1	0.618302	8.17806	2.64682	0.00873092	0.20018	-3.28287
GIMAP2	0.559668	8.64102	2.64578	0.00875696	0.200193	-3.28551
IRX3	-0.753221	9.87594	-2.6383	0.00894621	0.203335	-3.30445
LPPR4	-0.751576	7.68943	-2.63634	0.00899624	0.203882	-3.30939
EPHX2	0.548409	8.39552	2.63377	0.00906237	0.204568	-3.31587
LOC647506	1.57958	10.9515	2.62205	0.00936976	0.20897	-3.34538
CFI	0.814953	9.45345	2.61766	0.00948738	0.211054	-3.35641
PTPRF	-0.657038	9.21097	-2.60462	0.00984422	0.215482	-3.38904
SERPINB1	-0.506016	10.1077	-2.59315	0.010168	0.219812	-3.41762
FAM26F	0.710725	9.23259	2.59118	0.0102246	0.220496	-3.42252
CD38	0.693979	8.30103	2.58962	0.0102696	0.220973	-3.42639
TBXAS1	0.525716	8.8308	2.58838	0.0103056	0.221113	-3.42948
FST	-0.521206	7.53286	-2.58773	0.0103242	0.221362	-3.43108
PRRX2	-0.658848	8.76781	-2.58612	0.0103713	0.221736	-3.43509
EFNA1	-0.509536	9.28546	-2.58566	0.0103847	0.22175	-3.43623
CSPG4	0.797105	9.68424	2.58117	0.0105165	0.223646	-3.44735
TF	1.23604	8.82844	2.56778	0.0109184	0.228791	-3.48041
TSPAN13	0.675978	9.17553	2.5652	0.0109974	0.229681	-3.48676
PDK4	0.897144	9.28993	2.56061	0.0111394	0.231171	-3.49806
CD79B	0.836092	8.80729	2.55675	0.0112598	0.233145	-3.50752
OLR1	0.783353	8.31338	2.54968	0.0114837	0.235607	-3.52486
AUTS2	-0.573812	9.36194	-2.53434	0.0119832	0.242354	-3.5623
TYROBP	0.64414	11.4546	2.52756	0.0122098	0.244879	-3.57876
SCRN1	0.761874	9.49616	2.52651	0.0122454	0.244995	-3.58132
C9orf58	-0.604176	8.07385	-2.52405	0.0123289	0.246046	-3.58729
FXYD6	0.52435	8.16965	2.52404	0.0123293	0.246046	-3.58731
THBS4	0.991199	8.55006	2.51948	0.0124854	0.248215	-3.59836
SLC7A7	0.53708	9.43692	2.51087	0.0127849	0.251148	-3.61916
TNFSF13B	0.703948	10.1492	2.50849	0.0128687	0.252466	-3.6249
ITGB2	0.596226	11.9753	2.5079	0.0128896	0.252573	-3.62632
C15orf48	-0.608274	8.17047	-2.49221	0.0134558	0.258349	-3.664
CCL20	-0.802251	8.06321	-2.48781	0.0136188	0.260433	-3.67455
TPCN2	-0.525489	8.25066	-2.48154	0.0138538	0.262937	-3.68953
CD9	-0.606766	9.69503	-2.47396	0.0141423	0.266003	-3.70757
GAS6	-0.57594	8.58289	-2.46847	0.0143549	0.268554	-3.72062
FYB	0.61131	8.88721	2.46589	0.0144559	0.269562	-3.72675
EVI2B	0.570277	8.46132	2.46378	0.0145386	0.270218	-3.73174
CHCHD10	0.522255	10.7495	2.46026	0.0146782	0.271369	-3.74009
KRTAP19-1	-0.763211	7.47882	-2.45409	0.0149253	0.273843	-3.75468
APBB1IP	0.509354	8.79232	2.44376	0.015347	0.277454	-3.779
HAVCR2	0.549814	10.5775	2.43482	0.0157207	0.279933	-3.79999
EGR2	0.586556	9.35115	2.43204	0.0158386	0.281077	-3.80651
LOC25845	-0.517183	8.43203	-2.42573	0.0161089	0.283471	-3.82126
FAM46A	0.521036	9.87423	2.42422	0.0161741	0.283754	-3.82478
IGLL1	1.08477	11.1763	2.41209	0.0167073	0.289519	-3.85303
COL6A2	-0.588218	8.54258	-2.40832	0.0168758	0.291096	-3.86176
INPP4B	-0.582809	9.74292	-2.40391	0.0170755	0.292745	-3.872
RARRES3	0.8152	10.2329	2.37735	0.0183208	0.304483	-3.93316
IGFBP3	0.689047	10.8412	2.3735	0.0185076	0.306292	-3.94197
NT5DC3	0.511746	8.80431	2.36815	0.0187703	0.308689	-3.95419
EMP1	-0.626853	12.0169	-2.36508	0.0189225	0.309571	-3.9612
SEMA3B	0.520115	7.58205	2.3611	0.0191214	0.311364	-3.97026
BCAN	-0.649439	7.80325	-2.35938	0.019208	0.311989	-3.97418
MIA	1.04417	10.7071	2.35838	0.0192582	0.312005	-3.97644
LOC652493	1.40079	11.4009	2.35712	0.019322	0.312524	-3.9793
SIGLEC10	0.57254	8.21207	2.3515	0.019609	0.315786	-3.99208
IL1RAP	0.526176	8.3111	2.35089	0.0196401	0.315912	-3.99345
AHNAK	-0.542678	9.81834	-2.34678	0.0198522	0.316185	-4.00275
CD37	0.682815	8.1357	2.34574	0.0199064	0.316185	-4.0051
VPREB3	0.80625	7.81107	2.33865	0.0202782	0.319571	-4.02112
SLCO2A1	-0.668411	8.83008	-2.33697	0.0203673	0.319878	-4.02491
CDKN1A	-0.569951	10.0839	-2.33301	0.0205783	0.321584	-4.03382
LOXL4	1.19071	9.78283	2.3275	0.0208756	0.324276	-4.04622
C1QC	0.662568	11.0615	2.32714	0.0208951	0.324276	-4.04703
AIF1L	-0.68337	10.7368	-2.32223	0.0211631	0.326468	-4.05804
STC1	0.675112	8.86443	2.31886	0.0213488	0.327807	-4.06558
COL15A1	-0.645888	9.53534	-2.31829	0.0213805	0.327807	-4.06686
FOXC1	-0.554748	9.15859	-2.31297	0.021677	0.330052	-4.07875
CLDN1	-0.943281	8.34647	-2.31242	0.0217077	0.330151	-4.07997
CLECL1	0.568718	7.78256	2.29571	0.0226638	0.33781	-4.11714
CLDN11	0.913731	9.24534	2.28881	0.0230688	0.341525	-4.1324
MGC87042	-0.53373	9.67197	-2.28259	0.02344	0.343504	-4.14614
CPVL	0.573401	10.9046	2.27965	0.0236171	0.34424	-4.15261
IGJ	1.19784	10.1456	2.27213	0.0240753	0.348614	-4.16914
FLJ21986	0.621459	8.74591	2.27165	0.0241047	0.348614	-4.17019
PTGDS	-1.01609	10.1814	-2.27057	0.0241712	0.348614	-4.17256
FUCA1	0.607705	10.8468	2.2703	0.0241878	0.348614	-4.17315
PRKCDBP	-0.578164	10.4328	-2.26878	0.0242816	0.349112	-4.17647
NCF1C	0.54143	8.04121	2.26573	0.0244713	0.350351	-4.18316
SH2D1A	0.637736	8.8258	2.2609	0.024774	0.353074	-4.19372
CD19	0.813618	7.91584	2.2587	0.0249128	0.354249	-4.19852
LOC647450	1.30659	11.1048	2.25579	0.025098	0.355487	-4.20488
H19	0.949977	9.55875	2.24744	0.0256349	0.359117	-4.22304
CKB	-0.520842	8.05109	-2.24177	0.0260054	0.36145	-4.23534
FCER1G	0.711156	10.5675	2.23753	0.0262854	0.364044	-4.24452
CD53	0.571398	8.82014	2.23647	0.0263554	0.364371	-4.2468
ANXA1	-0.53014	12.2583	-2.23335	0.026564	0.365729	-4.25355
SERPINA5	0.794906	8.34664	2.23189	0.0266614	0.365863	-4.25668
COL1A1	-0.919894	11.37	-2.21665	0.0277027	0.37111	-4.28947
CD27	0.731195	8.35662	2.21242	0.0279978	0.372902	-4.29853
LOC651751	1.1846	9.62144	2.20694	0.0283843	0.374808	-4.31024
SNTB1	0.572175	9.44824	2.2027	0.0286859	0.376249	-4.31927
CXCR4	0.526162	8.37081	2.20098	0.0288094	0.377213	-4.32294
BANK1	0.515807	7.47764	2.19964	0.0289061	0.378021	-4.3258
TIMD4	0.660604	7.6951	2.19716	0.0290853	0.379086	-4.33107
HPGD	-0.819148	8.45839	-2.1927	0.0294097	0.381694	-4.34054
LY86	0.525202	8.97944	2.19257	0.0294191	0.381694	-4.34081
C7orf41	-0.572014	9.66777	-2.18868	0.0297053	0.383192	-4.34906
CPN1	0.80486	8.4492	2.18552	0.0299385	0.385094	-4.35573
LOC652694	1.31819	10.9521	2.17383	0.0308178	0.391435	-4.38039
VCAM1	0.626007	9.7303	2.17114	0.0310236	0.392942	-4.38605
LRMP	0.54085	7.98983	2.17078	0.0310515	0.392942	-4.38682
CYP27A1	0.506747	10.4904	2.16386	0.0315853	0.396147	-4.40132
SULF1	0.630844	9.60028	2.16377	0.0315924	0.396147	-4.40151
PYGL	0.654209	10.8543	2.16106	0.0318041	0.396473	-4.40719
BAIAP2L2	-0.735145	8.8865	-2.15823	0.032026	0.398246	-4.4131
CD48	0.884967	9.97152	2.15469	0.0323062	0.400304	-4.4205
SLAMF6	0.580835	8.20955	2.14717	0.0329071	0.404667	-4.43615
COL3A1	-0.675879	12.3077	-2.13818	0.033639	0.408596	-4.45482
PLAC8	0.761542	8.36229	2.1337	0.0340083	0.411018	-4.46407
CD79A	0.740604	8.31437	2.12652	0.0346084	0.414443	-4.47889
RGS4	0.554003	8.10787	2.12355	0.0348592	0.415397	-4.48501
HIST1H1C	0.50655	10.3629	2.12272	0.0349294	0.415437	-4.48671
MT1E	-0.61601	9.96336	-2.1178	0.0353494	0.4179	-4.49683
FOXD1	-0.506072	7.86775	-2.11567	0.035532	0.418484	-4.50119
ENO2	0.611691	8.94518	2.09656	0.0372105	0.422325	-4.54019
KLF4	-0.54303	8.43144	-2.08956	0.0378418	0.423568	-4.55439
NUPR1	0.51621	9.42245	2.08471	0.0382852	0.425243	-4.56421
SLC40A1	0.625789	10.1361	2.08143	0.0385874	0.427215	-4.57083
BRDG1	0.529859	7.54593	2.0799	0.0387293	0.427601	-4.57393
TFAP2A	-0.700118	9.45078	-2.07322	0.0393525	0.430247	-4.58737
EOMES	0.552523	8.48577	2.0697	0.0396848	0.431924	-4.59445
EYA1	0.508972	7.53793	2.06832	0.0398149	0.432443	-4.5972
AQP9	-0.621595	8.20195	-2.05433	0.041162	0.441181	-4.62518
FGL2	0.581718	10.092	2.04855	0.0417304	0.443015	-4.63669
CYBB	0.505568	9.18074	2.04692	0.0418912	0.443286	-4.63992
SFRP1	1.03844	10.2211	2.04347	0.0422343	0.444924	-4.64676
TIMP3	0.547372	9.89703	2.04343	0.0422388	0.444924	-4.64685
PRKCB1	0.549633	8.18248	2.03138	0.0434562	0.451505	-4.67067
GVIN1	0.563597	8.5685	2.02924	0.0436757	0.451808	-4.67489
ISG20	0.689936	10.7056	2.0265	0.0439578	0.453451	-4.68028
CD8A	0.687941	8.78934	2.02192	0.0444332	0.454773	-4.68928
CD52	0.805276	10.0093	2.01827	0.0448145	0.456711	-4.69643
STAP1	0.512286	7.56298	2.01539	0.0451178	0.458936	-4.70207
LAG3	0.576227	8.17194	2.00479	0.0462485	0.464448	-4.72275
CETP	0.530601	7.90243	2.00267	0.0464783	0.465465	-4.72689
GZMK	0.72638	9.06267	1.99806	0.0469799	0.467432	-4.73585
APLNR	-0.61378	9.02088	-1.99658	0.0471412	0.4682	-4.73871
HCST	0.540303	9.98684	1.99245	0.0475962	0.469934	-4.74672
SPOCK2	0.647517	9.26114	1.98305	0.0486442	0.474965	-4.76486
PLEKHB1	0.674879	8.76081	1.9829	0.0486615	0.474986	-4.76516
LY96	0.51233	11.4307	1.98004	0.0489834	0.475377	-4.77064
