# Supplementary material for: Identification of a metabolism-linked genomic signature for prognosis and immunotherapeutic efficiency in metastatic skin cutaneous melanoma
Source: Medicine (Baltimore). 2024 Jun 7;103(23):e38347. doi: 10.1097/MD.0000000000038347 (PMC11155616; doi:10.1097/MD.0000000000038347)
Supplement: Supplementary file 4 [file medi-103-e38347-s004.xlsx]

## Sheet: result of single cox sig
	Coefficient	HR (95% CI for HR)	wald.test	z	p.value
CYP1B1	-0.1	0.9 (0.83-0.98)	5.7	-2.4	0.017
CD38	-0.17	0.84 (0.79-0.9)	28	-5.3	1.2e-07
GMPR	0.08	1.1 (1-1.2)	6.2	2.5	0.013
DHRS3	-0.25	0.78 (0.7-0.87)	21	-4.6	5.4e-06
FBP1	-0.14	0.87 (0.8-0.95)	10	-3.2	0.0012
TYRP1	0.044	1 (1-1.1)	10	3.2	0.0016
TBXAS1	-0.19	0.83 (0.74-0.92)	13	-3.6	0.00033
CA12	-0.081	0.92 (0.87-0.98)	7	-2.6	0.0084
AGPAT2	0.17	1.2 (1-1.4)	4.3	2.1	0.038
