# Supplementary material for: Identification of a metabolism-linked genomic signature for prognosis and immunotherapeutic efficiency in metastatic skin cutaneous melanoma
Source: Medicine (Baltimore). 2024 Jun 7;103(23):e38347. doi: 10.1097/MD.0000000000038347 (PMC11155616; doi:10.1097/MD.0000000000038347)
Supplement: Supplementary file 5 [file medi-103-e38347-s005.xlsx]

## Sheet: 表5 lasso cox分析结果
	Coefficient	HR	z	p.value
CD38	-0.12	0.88 (0.82-0.95)	-3.4	0.00071
GMPR	0.021	1 (0.95-1.1)	0.6	0.55
DHRS3	-0.1	0.9 (0.79-1)	-1.6	0.11
TYRP1	0.024	1 (0.99-1.1)	1.5	0.14
CA12	-0.014	0.99 (0.92-1.1)	-0.4	0.69
AGPAT2	0.046	1 (0.88-1.2)	0.52	0.6
