# Supplementary material for: Identification of a metabolism-linked genomic signature for prognosis and immunotherapeutic efficiency in metastatic skin cutaneous melanoma
Source: Medicine (Baltimore). 2024 Jun 7;103(23):e38347. doi: 10.1097/MD.0000000000038347 (PMC11155616; doi:10.1097/MD.0000000000038347)
Supplement: Supplementary file 6 [file medi-103-e38347-s007.xlsx]

## Sheet: result of multi cox (step)
	Coefficient	HR	z	p.value
CD38	-0.13	0.88 (0.82-0.94)	-3.5	0.00042
DHRS3	-0.12	0.89 (0.79-1)	-1.8	0.069
TYRP1	0.031	1 (1-1.1)	2.2	0.031
