# Supplementary material for: Identification of a metabolism-linked genomic signature for prognosis and immunotherapeutic efficiency in metastatic skin cutaneous melanoma
Source: Medicine (Baltimore). 2024 Jun 7;103(23):e38347. doi: 10.1097/MD.0000000000038347 (PMC11155616; doi:10.1097/MD.0000000000038347)
Supplement: Supplementary file 7 [file medi-103-e38347-s010.xlsx]

## Sheet: merged result of single and mul
	Row.names	single Coefficient	HR (95% CI for HR)	wald.test	single z	single p.value	multi Coefficient	HR	multi z	multi p.value
1	Age	0.48	1.6 (1.1-2.3)	7.3	2.7	0.007	0.25	1.3 (0.9-1.8)	1.4	0.17
2	Gender	-0.016	0.98 (0.7-1.4)	0.01	-0.094	0.93	NA	NA	NA	NA
3	pathologic_M_stage	0.61	1.8 (0.75-4.5)	1.8	1.3	0.18	NA	NA	NA	NA
4	pathologic_N_stage	-0.59	0.56 (0.4-0.78)	12	-3.5	0.00053	-1.1	0.33 (0.17-0.64)	-3.3	0.00099
5	pathologic_T_stage	0.31	1.4 (1.2-1.6)	18	4.2	2.3e-05	0.3	1.3 (1.1-1.6)	3.3	0.001
6	riskScore	0.73	2.1 (1.6-2.6)	37	6.1	1.1e-09	0.65	1.9 (1.5-2.4)	5.1	2.8e-07
7	tumor_stage	0.31	1.4 (1.1-1.6)	12	3.4	0.00066	-0.31	0.74 (0.49-1.1)	-1.5	0.13
