# Supplementary material for: Identification of a metabolism-linked genomic signature for prognosis and immunotherapeutic efficiency in metastatic skin cutaneous melanoma
Source: Medicine (Baltimore). 2024 Jun 7;103(23):e38347. doi: 10.1097/MD.0000000000038347 (PMC11155616; doi:10.1097/MD.0000000000038347)
Supplement: Supplementary file 8 [file medi-103-e38347-s011.xlsx]

## Sheet: diff_1
id	logFC	AveExpr	t	P.Value	adj.P.Val	B
HALLMARK_KRAS_SIGNALING_UP	0.153822	0.0246959	10.5582	1.1964e-22	5.98202e-21	40.6028
HALLMARK_IL6_JAK_STAT3_SIGNALING	0.213992	0.00309482	10.1766	2.43369e-21	1.19251e-19	37.6244
HALLMARK_INFLAMMATORY_RESPONSE	0.195793	0.00546551	9.88714	2.30342e-20	1.10564e-18	35.4036
HALLMARK_ALLOGRAFT_REJECTION	0.218087	-0.00792081	9.56415	2.71625e-19	1.27664e-17	32.9668
HALLMARK_KRAS_SIGNALING_DN	0.0967477	0.0532197	8.63726	2.49268e-16	1.14663e-14	26.2383
HALLMARK_INTERFERON_GAMMA_RESPONSE	0.21722	-0.0146274	8.61782	2.86349e-16	1.28857e-14	26.1017
HALLMARK_COMPLEMENT	0.139856	0.00241467	8.22235	4.61114e-15	2.0289e-13	23.3654
HALLMARK_DNA_REPAIR	-0.127376	-0.0557621	-7.08134	8.62826e-12	3.71015e-10	15.9667
HALLMARK_INTERFERON_ALPHA_RESPONSE	0.194516	-0.0195854	6.88628	2.89457e-11	1.21572e-09	14.7817
HALLMARK_MYC_TARGETS_V2	-0.1917	-0.0357446	-6.84527	3.72191e-11	1.52598e-09	14.5357
HALLMARK_IL2_STAT5_SIGNALING	0.101743	-0.00637882	6.81531	4.46943e-11	1.78777e-09	14.3566
HALLMARK_PANCREAS_BETA_CELLS	0.0845137	0.0725155	6.47725	3.38482e-10	1.32008e-08	12.378
HALLMARK_UNFOLDED_PROTEIN_RESPONSE	-0.107888	-0.0502321	-6.45755	3.8e-10	1.444e-08	12.2651
HALLMARK_TNFA_SIGNALING_VIA_NFKB	0.120728	-0.00437808	6.3484	7.17928e-10	2.65633e-08	11.6443
HALLMARK_OXIDATIVE_PHOSPHORYLATION	-0.155826	-0.0383967	-6.13026	2.49894e-09	8.99617e-08	10.4286
HALLMARK_MYC_TARGETS_V1	-0.152307	-0.0469107	-6.0957	3.03586e-09	1.06255e-07	10.2391
HALLMARK_COAGULATION	0.0848032	0.0301562	5.24503	2.79608e-07	9.50668e-06	5.8515
HALLMARK_ADIPOGENESIS	-0.0824239	-0.0262122	-5.0892	6.04502e-07	1.99486e-05	5.10752
HALLMARK_FATTY_ACID_METABOLISM	-0.0757248	-0.0160572	-4.69441	3.92344e-06	0.00012555	3.30933
HALLMARK_APICAL_SURFACE	0.0664523	0.0141787	4.5654	7.04225e-06	0.00021831	2.74916
HALLMARK_GLYCOLYSIS	-0.0564591	-0.0146297	-3.81026	0.000165517	0.0049655	-0.248847
HALLMARK_APOPTOSIS	0.0492825	-0.0130625	3.58246	0.000391541	0.0113547	-1.05645
HALLMARK_PEROXISOME	-0.0437175	-0.0152142	-3.3886	0.000787421	0.0220478	-1.70737
HALLMARK_WNT_BETA_CATENIN_SIGNALING	-0.0552181	-0.0203281	-3.31554	0.00101628	0.0274396	-1.94393
HALLMARK_NOTCH_SIGNALING	-0.0530678	-0.0244349	-3.27428	0.00117146	0.0304579	-2.07539
HALLMARK_HEME_METABOLISM	-0.0386874	-0.0201853	-3.17145	0.00165892	0.0414729	-2.3963
HALLMARK_MTORC1_SIGNALING	-0.0583329	-0.0337912	-3.16518	0.00169404	0.0414729	-2.41558
